# Supplementary material for: A novel quantification-driven proteomic strategy identifies an endogenous peptide of pleiotrophin as a new biomarker of Alzheimer’s disease
Source: Sci Rep. 2017 Oct 17;7:13333. doi: 10.1038/s41598-017-13831-0 (PMC5645330; doi:10.1038/s41598-017-13831-0)
Supplement: Supplementary file 2 — Supplementary Dataset [file 41598_2017_13831_MOESM2_ESM.xlsx]

## Sheet: Normaliserat
Supplementary Data set 1
Table legend: Cluster Name = unique cluster identifier; ClusterSize = number of MS/MS spectra included in the cluster; m/z = average precursor ion monoisotopic m/z of cluster members; Charge = cluster charge; Average Similarity = value between 0-1 that indicates the average similarity of the member MS/MS spectra to the cluster center point; Average p-value = the average probability that the membe…
Cluster Name	Cluster Size	m/z	Charge	Average Similarity (from clustering algorithm)	Average p-value (from clustering algorithm)	Found in patients all dx (n)	Found in patients AD+C (n)	AD Mdn	MCI-AD Mdn	MCI-S Mdn	C Mdn	Ratio IWG2+/C	p (T-test, AD vs C)	PEAKS protein description	Peaks accession number	Mascot result
Clust_2_0_0.79767	140	765.445	2	0.591286	0.0134377	120	72	1.06111	1.0121	1.00545	0.947233	1.12022	9.04027e-08
Clust_4_0_0.21919	49	996.778	4	0.782041	0.000735527	120	72	1.19163	1.23179	0.9892	0.992366	1.20079	1.32421e-07	Clusterin	P10909	aSHTSDSDVPSGVTEVVVkLFDSDPITVTVPVEV
Clust_2_0_0.79116	48	759.844	2	0.752708	0.00106405	120	72	1.0447	1.05268	0.960618	0.935573	1.11665	1.65872e-07	Fibrinogen	P02671
Clust_4_0_0.13290	25	840.651	4	0.7524	0.0377643	111	66	1.05943	1.04765	0.964639	0.903639	1.1724	1.91094e-07	Secretogranin	P05060	gGSLPSEEkGHPQEESEESNVSMASLGE
Clust_3_0_0.1889	53	427.579	3	0.560189	0.0135723	120	72	1.08524	1.02002	0.996755	0.944034	1.14958	2.60435e-07	Testican	Q92563
Clust_2_0_0.61312	51	609.36	2	0.570784	0.0362709	120	72	1.05707	1.0324	1.01401	0.960298	1.10077	3.20241e-07
Clust_3_0_0.2676	31	435.62	3	0.655161	0.0151141	111	67	0.919931	0.832785	0.999861	1.09148	0.842833	3.67611e-07
Clust_2_0_0.71564	17	684.712	2	0.708824	0.000373233	103	59	1.07484	1.01026	1.0016	0.880999	1.22003	4.29389e-07
Clust_5_0_0.5596	130	744.983	5	0.755769	0.00629551	120	72	1.06013	0.995657	1.02257	0.949585	1.11642	4.2979e-07	Calsyntenin-1	O94985
Clust_3_0_0.24533	30	674.374	3	0.604	0.00455759	120	72	0.865219	0.842501	0.995215	1.0314	0.838881	1.07343e-06	Secretogranin-2	P13521
Clust_2_0_0.32396	52	496.789	2	0.723077	0.0291464	120	72	1.01165	0.93969	0.947048	0.917526	1.10258	1.20386e-06	Reticulon-4	Q9NQC3
Clust_3_0_0.46457	32	968.127	3	0.660312	0.0171505	120	72	1.03681	1.03607	0.952467	0.88277	1.1745	2.15083e-06	Secretogranin-1	P05060	gGSLPSEEkGHPQEESEESNVSM
Clust_4_0_0.23589	9	1040.28	4	0.73	0.000408319	77	45	0.800598	0.985307	1.0367	1.04057	0.769385	2.4239e-06
Clust_2_0_0.81226	77	782.382	2	0.695584	0.00117688	120	72	1.00574	1.03016	0.960993	0.905417	1.11081	2.58612e-06	Alpha-1-antitrypsin	P01009
Clust_2_0_0.73793	108	703.352	2	0.554352	0.0263539	120	72	1.03896	1.00853	0.974573	0.950981	1.09252	2.71902e-06	ProSAAS	Q9UHG2
Clust_4_0_0.27123	25	1163.8	4	0.7524	0.00161371	102	59	0.842885	1.01904	0.998579	1.08053	0.780067	2.81961e-06
Clust_2_0_0.76132	13	727.854	2	0.652308	0.00188915	94	54	1.03998	1.04496	0.951658	0.92968	1.11864	3.04996e-06
Clust_3_0_0.7107	38	484.641	3	0.734737	0.00407668	120	72	0.917712	0.91794	1.03109	1.07646	0.852531	3.13342e-06	Clusterin	P10909
Clust_2_0_0.64498	82	628.773	2	0.81122	0.00634667	120	72	1.04929	1.00972	0.992342	0.987094	1.06301	3.46929e-06
Clust_3_0_0.23683	40	662.33	3	0.73975	0.000168813	120	72	1.03152	0.965516	0.966685	0.953708	1.08158	3.59357e-06
Clust_2_0_0.81468	16	785.392	2	0.816875	9.7124e-05	93	55	1.04999	1.00334	1.00935	0.933851	1.12436	3.63739e-06
Clust_5_0_0.8110	25	813.781	5	0.7152	0.00615593	111	66	1.08871	1.17468	1.00114	0.918282	1.1856	3.71498e-06	Osteopontin	P10451
Clust_3_0_0.61266	14	1380.71	3	0.780714	0.000186592	70	41	0.849391	0.97992	0.949508	1.05648	0.803982	3.9879e-06
Clust_3_0_0.13792	38	537.304	3	0.550789	0.00253846	120	72	1.09721	0.952912	0.936826	0.909487	1.20641	4.84138e-06			kDGTGSDDk
Clust_4_0_0.10002	38	776.132	4	0.626579	0.000509638	120	72	1.09267	1.09682	1.02474	0.94808	1.15251	4.94299e-06	Clusterin	P10909
Clust_5_0_0.2981	33	648.739	5	0.705758	0.00144947	120	72	1.19243	1.10482	1.04367	0.935413	1.27476	6.08556e-06	Spondin-1	Q9HCB6
Clust_3_0_0.59363	15	1261.34	3	0.739333	0.000314014	85	57	0.814742	0.973183	1.01082	1.02298	0.796436	6.56778e-06
Clust_3_0_0.7756	24	491.299	3	0.415417	0.154574	120	72	0.879406	0.869368	1.00065	1.06218	0.827926	6.68483e-06
Clust_2_0_0.66382	405	642.863	2	0.81363	0.00501412	120	72	1.01808	0.977894	0.967904	0.935922	1.08779	6.74552e-06	Probable ATP-dependent RNA helicase DDX17	Q92841	yPPPPPPPPP
Clust_4_0_0.1977	28	548.073	4	0.593929	0.18756	120	72	0.935387	0.930233	1.06143	1.09529	0.854011	6.91151e-06
Clust_3_0_0.10933	72	513.638	3	0.696667	0.0123647	120	72	0.935214	0.964039	1.02311	1.01997	0.916908	7.04372e-06	Neurosecretory protein VGF	O15240	vPPPRAAPAPTHV
Clust_5_0_0.9084	13	836.597	5	0.748462	0.000228838	86	51	1.29422	1.19255	1.11828	0.883135	1.46549	7.16816e-06
Clust_3_0_0.20165	23	610.27	3	0.681739	0.0121997	111	67	1.01349	1.01043	0.861246	0.878588	1.15354	7.6874e-06
Clust_5_0_0.10497	36	871.226	5	0.802222	0.000578771	120	72	0.984315	1.02047	0.915741	0.88048	1.11793	8.19738e-06	Neurosecretory protein VGF	O15240
Clust_4_0_0.25038	14	1088.33	4	0.720714	0.000569345	103	63	1.05637	1.03732	1.0032	0.892371	1.18378	8.26419e-06
Clust_3_0_0.32527	11	777.426	3	0.644545	0.000692681	68	40	1.07681	1.02174	1.02292	0.950075	1.13339	8.29973e-06
Clust_2_0_0.76059	26	727.295	2	0.767308	0.000411901	111	65	1.05273	0.993581	0.985876	0.948473	1.10992	8.49976e-06
Clust_3_0_0.27566	28	714.062	3	0.806786	0.000199279	120	72	0.986103	1.0284	0.923688	0.900262	1.09535	8.71628e-06
Clust_2_0_0.89768	350	867.392	2	0.721257	0.00656272	120	72	0.987265	1.01602	0.952918	0.922752	1.06991	8.90773e-06
Clust_4_0_0.6536	27	693.589	4	0.677037	0.0121047	112	66	1.01147	0.963694	0.949832	0.887838	1.13925	9.49585e-06	Secretogranin-1	P05060	gGSLPSEEkGHPQEESEESNVS
Clust_3_0_0.60683	34	1328.7	3	0.670294	0.00294963	103	65	1.20344	1.22358	1.13903	0.93839	1.28246	9.50736e-06	Clusterin	P10909	aSHTSDSDVPSGVTEVVVkLFDSDPITVTVPVEV
Clust_4_0_0.3983	41	624.558	4	0.575366	0.00312438	112	66	1.03906	1.00459	0.93289	0.886538	1.17205	1.00466e-05
Clust_4_0_0.3966	40	624.11	4	0.36675	0.149686	111	68	1.06047	1.02611	0.956788	0.933989	1.13542	1.07889e-05	Beta-2-microglobulin	P61769
Clust_4_0_0.28487	19	1233.83	4	0.757368	0.000539551	104	61	0.835004	1.07088	1.11664	1.06282	0.785649	1.14612e-05
Clust_2_0_0.71233	33	681.291	2	0.77	0.00171947	94	54	1.01859	1.04951	0.986914	0.904392	1.12627	1.29534e-05
Clust_2_0_0.64742	54	631.332	2	0.648148	0.0102497	120	72	0.893096	0.94992	0.930094	1.02247	0.873469	1.3348e-05	Pro-neuropeptide Y	P01303	eSTENVPRT
Clust_2_0_0.83287	229	806.449	2	0.472009	0.110056	120	72	1.11957	1.03225	1.06235	0.996083	1.12397	1.4542e-05	Actin	P68133
Clust_4_0_0.11591	38	810.671	4	0.636579	0.00183646	120	72	1.19411	1.12552	1.06701	0.935301	1.27671	1.49958e-05	Spondin-1	Q9HCB6
Clust_4_0_0.24080	45	1054.57	4	0.536	0.00932878	120	72	1.09299	1.13476	1.0178	0.984481	1.11022	1.51332e-05
Clust_2_0_0.78065	41	748.382	2	0.701951	0.000724261	120	72	1.10643	0.959766	0.873312	0.802957	1.37795	1.5748e-05	Osteopontin	P10451	aDSGSSEEkQ
Clust_4_0_0.5904	16	679.074	4	0.72875	0.000500044	103	62	1.0228	0.985821	0.970985	0.909744	1.12427	1.59759e-05	Proenkephalin-A	P01210	eALPSDEEGESYSkEVPEME
Clust_2_0_0.18049	111	451.245	2	0.731171	0.0817065	120	72	0.951741	0.92388	0.980619	1.01542	0.937286	1.60033e-05	Amyloid-like protein 1	P51693	dELAPAG
Clust_5_0_0.14451	22	967.737	5	0.659545	0.00397166	111	66	0.703328	0.835207	1.08124	1.03775	0.677746	1.62669e-05
Clust_5_0_0.6876	15	780.624	5	0.749333	0.000142001	94	56	1.09187	1.09744	0.999953	0.98549	1.10794	1.70241e-05
Clust_2_0_0.86402	64	834.421	2	0.679219	0.000917877	120	72	1.01485	1.02598	0.951048	0.92546	1.09659	1.77691e-05	Neurosecretory protein VGF	O15240
Clust_3_0_0.24089	54	668.036	3	0.65463	0.0107729	120	72	1.00246	0.962044	0.910282	0.893179	1.12235	1.78936e-05	Neuroendocrine protein 7B2	P05408	sVNPYLQGQRLDNVVA
Clust_2_0_0.71449	42	683.375	2	0.472857	0.0510291	120	72	0.947813	0.891452	1.02612	1.05691	0.896781	1.81366e-05	Integral membrane protein 2A	O43736
Clust_2_0_0.75401	13	719.677	2	0.713077	0.00104748	77	42	1.09272	1.13571	1.02018	0.905559	1.20668	1.88539e-05
Clust_2_0_0.83177	12	805.326	2	0.734167	0.000502485	78	46	1.05534	1.04649	1.03789	0.921302	1.14549	1.96648e-05
Clust_2_0_0.70057	58	672.413	2	0.696724	0.00670956	120	72	1.01588	1.02287	0.968376	0.967638	1.04985	2.06675e-05
Clust_4_0_0.25533	25	1101.99	4	0.6532	0.00855926	120	72	0.733488	0.963709	1.03875	1.01641	0.721645	2.06798e-05	Neurosecretory protein VGF	O15240
Clust_4_0_0.15152	25	874.688	4	0.8304	0.000129193	111	66	1.01729	0.978241	0.954582	0.920917	1.10465	2.10093e-05
Clust_3_0_0.33238	10	787.612	3	0.57	0.000731255	69	41	1.06004	1.1884	1.02623	0.889337	1.19195	2.10564e-05
Clust_3_0_0.39610	28	867.822	3	0.587857	0.00103627	103	61	1.05888	0.987221	0.980569	0.942177	1.12387	2.16916e-05	Integral membrane protein 2A	Q9Y287
Clust_2_0_0.75941	19	725.75	2	0.653684	0.00153152	94	56	1.08044	1.01551	1.01552	0.948741	1.13882	2.17199e-05
Clust_2_0_0.84754	54	819.378	2	0.715	0.00156587	120	72	0.969148	1.00222	0.932491	0.901876	1.07459	2.36714e-05	Clusterin	P10909	dQTVSDNELQEM
Clust_2_0_0.71037	40	679.292	2	0.621	0.00323387	120	72	1.00515	1.00601	1.00346	0.907642	1.10743	2.71434e-05	Osteonectin	P09486	fETcDLDND
Clust_3_0_0.23264	56	656.648	3	0.63125	0.00351954	120	72	1.00116	0.971044	0.985487	0.956078	1.04715	2.7649e-05
Clust_4_0_0.1304	79	508.289	4	0.759494	0.00195384	120	72	0.927542	0.936894	1.00247	1.00519	0.922751	3.11169e-05	Neurosecretory protein VGF	O15240	aPPEPVPPPRAAPAPTHV
Clust_4_0_0.6851	33	701.409	4	0.800606	0.000274223	120	72	1.14714	1.0511	1.0542	0.974948	1.17662	3.18433e-05	Clusterin	P10909
Clust_5_0_0.9066	18	836.252	5	0.853889	2.26398e-05	86	50	1.03831	1.04836	0.925347	0.913764	1.1363	3.19672e-05
Clust_5_0_0.1274	52	572.545	5	0.728654	0.0356146	120	72	0.901948	0.942287	0.944901	1.08893	0.828292	3.42344e-05			kkNAPPEPVPPPRAAPAPTHV
Clust_2_0_0.76515	38	731.859	2	0.709211	0.000828347	103	61	1.02719	1.16	0.995651	0.89624	1.14612	3.67943e-05
Clust_2_0_0.66012	31	640.865	2	0.607097	0.00782745	120	72	1.0743	1.06475	0.971272	0.924782	1.16168	3.6804e-05
Clust_3_0_0.60686	23	1329.03	3	0.788261	0.000553585	120	72	1.24286	1.27374	1.08136	0.997255	1.24628	3.70805e-05
Clust_3_0_0.23733	53	663.003	3	0.467358	0.0611757	120	72	1.05305	1.06729	1.02323	0.957364	1.09995	3.73232e-05	Cathepsin B	P07858
Clust_2_0_0.71623	10	685.336	2	0.819	1.72175e-05	61	36	1.07265	1.02434	1.01736	0.9531	1.12544	3.818e-05
Clust_2_0_0.63031	13	619.281	2	0.708462	0.000191234	78	50	1.03934	0.965305	1.04479	0.955224	1.08806	3.83544e-05	Clusterin	P10909
Clust_3_0_0.43624	23	924.448	3	0.724783	0.00127231	111	65	1.01597	1.09681	0.946067	0.881393	1.15268	3.98875e-05	Secretogranin-1	P05060
Clust_4_0_0.16355	15	898.192	4	0.774	2.42201e-05	87	50	1.046	1.06897	0.979098	0.923458	1.1327	4.22556e-05
Clust_4_0_0.21050	27	979.27	4	0.652963	0.00158627	103	62	1.09151	1.2021	1.03812	0.960897	1.13593	4.25285e-05
Clust_4_0_0.17970	51	926.471	4	0.623922	0.123294	120	72	0.86447	0.961619	0.989944	1.03741	0.833296	4.45557e-05	Pro-neuropeptide Y	P01303	sSPETLISDLLMRESTENVPRTRLEDPAMW
Clust_2_0_0.74556	32	710.909	2	0.60125	0.0122172	112	66	0.942697	0.939711	0.985037	1.01641	0.927481	4.49875e-05	Secretogranin-2	P13521	dEDLLMkV
Clust_3_0_0.14657	33	550.66	3	0.596667	0.04674	111	67	0.847385	0.867242	1.02963	1.0385	0.81597	4.62622e-05
Clust_2_0_0.52636	39	565.352	2	0.874359	9.7705e-05	120	72	0.912037	0.821392	1.06679	1.08663	0.839323	4.73202e-05	Dynein heavy chain domain-containing protein 1	Q96M86
Clust_2_0_0.105961	44	1073.41	2	0.907273	3.87366e-06	120	72	1.13449	1.01155	0.980723	0.956931	1.18555	4.7925e-05	Testican	Q08629
Clust_4_0_0.22100	26	1001.03	4	0.773846	0.000284286	120	72	1.21663	1.19286	1.05626	0.991841	1.22663	4.85329e-05
Clust_4_0_0.4380	17	635.088	4	0.630588	0.00139294	94	55	1.10718	1.04366	0.961233	0.959004	1.15451	5.29945e-05	Neurocan core protein	O14594
Clust_3_0_0.61243	43	1379.38	3	0.64907	0.0138441	120	72	0.829881	0.959496	1.03569	1.02703	0.80804	5.31233e-05	Secretogranin-2	P13521	tNEIVEEQYTPQSLATLESVFQELGkLTGPNNQ
Clust_2_0_0.83909	65	811.42	2	0.733846	0.00134675	120	72	0.996951	1.06213	1.01044	0.915035	1.08952	5.40398e-05
Clust_4_0_0.10414	16	785.896	4	0.72375	0.00071914	78	45	1.00428	1.01509	0.92337	0.918236	1.09371	5.67235e-05
Clust_2_0_0.11035	100	428.74	2	0.6161	0.0858404	120	72	0.961186	1.02972	0.979849	1.0617	0.905325	5.95802e-05	Neurosecretory protein VGF	O15240
Clust_4_0_0.22110	29	1001.28	4	0.732759	0.000869062	111	66	1.12899	1.22678	1.05495	0.995894	1.13364	5.99696e-05
Clust_3_0_0.28607	61	727.362	3	0.689344	0.00760978	120	72	1.03282	0.966617	0.95288	0.919287	1.1235	6.1918e-05	Integral membrane protein 2A	Q9NQX7	ncNAIRHFENTFVVET
Clust_5_0_0.1684	7	597.71	5	0.75	2.10737e-05	60	38	1.12435	1.04757	0.928659	0.978004	1.14964	6.3415e-05	Secretogranin-1	O75711
Clust_3_0_0.10644	14	512.977	3	0.687143	0.000555524	112	66	0.926864	0.87583	1.00015	1.0253	0.90399	6.40348e-05
Clust_4_0_0.23546	23	1039.29	4	0.758261	0.000301101	94	58	0.858188	0.968379	1.08787	1.01184	0.848143	6.55164e-05
Clust_2_0_0.76449	11	731.074	2	0.636364	9.5123e-05	60	41	1.08653	1.07501	0.908457	0.898334	1.2095	6.61547e-05
Clust_3_0_0.25327	14	684.044	3	0.655	0.00280203	60	38	1.035	1.0359	1.04315	0.949098	1.09051	6.9589e-05
Clust_2_0_0.69379	20	668.346	2	0.656	0.0031695	103	62	1.06751	1.08828	0.973467	0.886807	1.20377	6.98147e-05
Clust_3_0_0.20926	21	622.301	3	0.695238	0.000831328	95	58	1.00798	0.962417	0.958011	0.932664	1.08076	7.286e-05	Secretogranin-2	Q99250
Clust_4_0_0.4053	64	626.114	4	0.679688	0.00251048	120	72	0.829624	1.03205	0.996469	0.986703	0.840804	7.48006e-05	Neurosecretory protein VGF	O15240	kNAPPEPVPPPRAAPAPTHV
Clust_2_0_0.71560	13	684.642	2	0.704615	0.000999198	69	43	1.0539	0.952957	0.97244	0.902058	1.16833	7.52857e-05
Clust_4_0_0.6258	18	687.873	4	0.725	0.0068205	112	66	0.85027	1.04626	1.00799	0.98515	0.863087	7.56238e-05	Secretogranin-1	P05060
Clust_2_0_0.80451	16	772.818	2	0.76875	0.000580788	76	50	1.12336	1.08393	0.99719	0.906816	1.2388	7.58056e-05
Clust_3_0_0.19830	47	604.594	3	0.705106	0.0104798	120	72	1.02588	0.998816	0.91674	0.887072	1.15648	7.77663e-05	Testican	Q08629	dEDEDDDkEDE
Clust_5_0_0.14681	60	971.717	5	0.305833	0.205836	120	72	1.13757	1.10195	0.936671	0.91883	1.23807	8.20262e-05
Clust_4_0_0.23311	68	1034.79	4	0.694412	0.00130429	120	72	0.874065	1.05344	1.06783	1.02754	0.850641	8.24181e-05	Secretogranin-2	P13521	tNEIVEEQYTPQSLATLESVFQELGkLTGPNNQ
Clust_3_0_0.10357	21	510.278	3	0.72	0.00354578	102	62	0.868513	0.885444	1.02793	1.0977	0.791215	8.51068e-05	Cholecystokinin	P06307
Clust_2_0_0.59656	57	600.871	2	0.568947	0.0483149	120	72	1.09463	1.09154	0.952284	0.972764	1.12528	8.64946e-05	Leucine-rich repeat serine/threonine-protein kinase 1	Q38SD2
Clust_3_0_0.7757	11	491.297	3	0.865455	0.000579972	84	54	0.857153	0.82378	0.957546	1.04262	0.822118	8.78786e-05	Cadherin-11	P55287
Clust_3_0_0.16485	38	567.256	3	0.712368	0.006849	120	72	1.02919	0.98112	0.924451	0.891975	1.15384	8.89024e-05
Clust_2_0_0.76147	32	727.952	2	0.6375	0.00222276	120	72	0.966589	1.01993	0.893836	0.881107	1.09702	8.95886e-05
Clust_2_0_0.111333	8	1223	2	0.86625	1.47699e-07	59	39	1.15427	1.07614	1.03569	0.907062	1.27254	9.15362e-05
Clust_5_0_0.10971	36	881.794	5	0.690278	0.00682591	120	72	0.770754	1.00717	1.08084	1.04357	0.738576	9.39204e-05	Neurosecretory protein VGF	O15240
Clust_2_0_0.90644	87	875.905	2	0.778391	0.00116545	120	72	1.01836	1.03463	0.977811	0.953027	1.06855	9.80642e-05
Clust_2_0_0.81654	11	787.778	2	0.594545	0.00215598	69	39	1.07894	1.13043	0.960913	0.949677	1.13611	9.93376e-05
Clust_4_0_0.14192	40	859.167	4	0.7895	0.000102974	120	72	1.13773	1.08967	0.991861	0.960975	1.18394	9.93575e-05
Clust_2_0_0.63891	27	624.863	2	0.614074	0.00519836	111	66	1.04946	1.0783	0.993928	0.986513	1.06381	0.000101197
Clust_4_0_0.13957	21	854.906	4	0.74	0.000773983	102	59	0.956633	1.03284	0.897442	0.886677	1.0789	0.000104441
Clust_4_0_0.15160	12	874.939	4	0.845833	2.03252e-06	70	43	1.02074	0.956279	0.861581	0.912796	1.11825	0.000104517
Clust_3_0_0.21358	40	628.997	3	0.6725	0.00107058	120	72	1.05537	1.0254	0.9713	0.983326	1.07327	0.000105723	Cathepsin B	P07858	gAVEAISDRIcIHTN
Clust_3_0_0.25326	208	684.032	3	0.680625	0.0114713	120	72	1.03989	1.00903	0.998106	0.975504	1.06601	0.000106083
Clust_3_0_0.34935	10	810.044	3	0.652	0.00137672	58	35	1.06792	1.07016	0.906836	0.920343	1.16035	0.000106092
Clust_4_0_0.23755	10	1045.49	4	0.685	0.000393166	60	37	1.10876	1.04446	0.927351	0.885733	1.2518	0.000107001
Clust_5_0_0.1158	40	561.328	5	0.84025	0.000143272	120	72	1.18928	1.07035	1.06797	1.00135	1.18768	0.000108431	Clusterin	P10909
Clust_4_0_0.15570	22	883.488	4	0.823636	0.000752639	111	69	1.03889	1.07889	0.954835	0.917065	1.13285	0.000111186
Clust_3_0_0.18762	29	590.319	3	0.737586	0.000416531	104	62	0.947757	0.963953	1.00711	1.00655	0.94159	0.000114568	Neurosecretory protein VGF	O15240	pPPPAPAPARDELPD
Clust_4_0_0.19891	8	956.476	4	0.66375	0.000336279	61	35	1.02097	1.1355	0.973443	0.892088	1.14448	0.000115683
Clust_2_0_0.105963	24	1073.42	2	0.812917	0.000100106	104	59	1.16791	1.06639	0.986094	0.964261	1.2112	0.000122653	Testican	Q08629
Clust_2_0_0.90978	15	879.942	2	0.692667	0.000204069	94	56	1.09637	1.06076	1.02635	0.974439	1.12513	0.000130372	Integral membrane protein 2A	Q9NQX7
Clust_3_0_0.24172	11	669.311	3	0.705455	0.00136636	61	35	1.0472	1.07782	0.990132	0.968254	1.08153	0.000131388	Major Prion Protein	P04156	gGWGQPHGGGWGQGGGTHS
Clust_4_0_0.6533	13	693.404	4	0.753077	0.000201784	102	60	1.07749	1.04576	1.01692	0.983578	1.09548	0.000131976	Neuroendocrine protein 7B3	P05408
Clust_5_0_0.10821	16	877.653	5	0.781875	5.24074e-05	86	51	1.13616	1.18947	1.07198	0.970076	1.17121	0.000132682
Clust_4_0_0.28598	10	1239.91	4	0.84	4.44731e-06	76	46	1.15591	1.32238	0.992496	0.989219	1.16851	0.000134294
Clust_2_0_0.70770	9	678.553	2	0.722222	0.000613267	68	41	1.09622	1.05347	0.969205	0.976962	1.12207	0.000134892
Clust_3_0_0.38498	42	853.395	3	0.80619	0.00023432	120	72	1.01002	1.00556	0.948082	0.903582	1.1178	0.000136388
Clust_3_0_0.18810	13	591.018	3	0.711538	8.9769e-05	95	55	0.889257	0.887347	1.10107	1.11748	0.795771	0.00013916
Clust_3_0_0.24446	13	673.263	3	0.740769	6.1745e-05	94	55	1.02914	1.07712	0.950635	0.951552	1.08154	0.000139463	Osteopontin	P10451
Clust_3_0_0.49125	17	1010.11	3	0.807059	7.44546e-05	103	59	1.03375	1.10709	0.965015	0.921188	1.12219	0.000141431
Clust_3_0_0.14971	47	551.64	3	0.635106	0.154047	120	72	0.906797	1.01856	1.01316	1.06502	0.851433	0.000144407
Clust_2_0_0.65090	26	633.376	2	0.444615	0.00656895	120	72	1.02795	1.01637	0.954338	0.960312	1.07044	0.00014529
Clust_5_0_0.8424	9	822.425	5	0.8	2.59653e-05	69	39	1.05951	1.20037	0.991314	0.921389	1.14991	0.000147631
Clust_2_0_0.69078	18	664.799	2	0.733889	0.000237067	94	59	1.06128	1.04069	0.904246	0.902017	1.17656	0.000149045
Clust_3_0_0.60688	27	1329.37	3	0.69963	0.000380656	104	59	1.22473	1.26709	1.05633	1.02929	1.18988	0.000151983
Clust_2_0_0.87662	127	846.934	2	0.717402	0.00440855	120	72	0.999979	1.02389	0.925632	0.921229	1.08548	0.00015276	ProSAAS	Q9UHG2	dHDVGSELPPEGVL
Clust_2_0_0.80163	18	769.465	2	0.808889	0.000149121	94	56	1.02202	1.05154	0.966526	0.94325	1.0835	0.000153333
Clust_2_0_0.79292	13	761.005	2	0.693846	0.00332528	68	48	1.07774	1.00849	1.03389	0.95394	1.12978	0.000155768
Clust_5_0_0.5616	14	745.384	5	0.695714	0.000192781	68	40	1.01726	1.01104	1.04469	0.923163	1.10192	0.000159391
Clust_5_0_0.2073	32	613.345	5	0.721875	0.00146585	102	62	1.13008	1.10128	1.03735	0.994382	1.13647	0.000159812	Clusterin	P10909
Clust_4_0_0.15569	21	883.484	4	0.83619	7.88356e-05	120	72	1.03471	1.06679	1.00506	0.934545	1.10718	0.000166809
Clust_2_0_0.80468	13	772.985	2	0.718462	0.000802641	76	47	1.07161	0.975202	1.04192	0.89728	1.19429	0.000168332
Clust_3_0_0.12474	55	526.637	3	0.695818	0.0316767	120	72	0.907235	0.84466	0.954416	0.976663	0.928913	0.000169117	Integral membrane protein 2A	O43736
Clust_4_0_0.10951	52	799.187	4	0.779423	0.000881986	120	72	1.03896	1.03041	0.978551	0.947109	1.09698	0.000169317
Clust_3_0_0.28190	51	721.724	3	0.753333	0.00212632	120	72	1.06078	1.02487	0.898437	0.9252	1.14655	0.000169799
Clust_5_0_0.7062	27	786.238	5	0.671852	0.0384726	104	59	1.09793	1.05383	1.0353	0.952467	1.15272	0.00017032
Clust_3_0_0.40424	49	879.88	3	0.747551	0.000137716	103	61	1.04621	1.03705	1.00031	0.949718	1.1016	0.000172266
Clust_2_0_0.63621	13	622.771	2	0.646154	0.00237416	69	41	1.17012	0.912611	1.06677	0.856554	1.36608	0.000173223
Clust_3_0_0.26075	40	695.01	3	0.64925	0.00358219	120	72	1.11828	1.04568	1.022	0.979409	1.14179	0.000173298
Clust_2_0_0.84667	9	818.458	2	0.737778	0.000108716	77	44	1.09143	1.06317	0.991325	0.929428	1.1743	0.000173675
Clust_5_0_0.3840	7	681.956	5	0.85	4.23997e-06	61	36	1.00603	0.96707	1.00763	0.830198	1.21179	0.000174755
Clust_3_0_0.26724	46	704.316	3	0.638696	0.00358362	120	72	1.01538	0.992742	0.966743	0.933904	1.08725	0.000175523	Clusterin	P10909	dQTVSDNELQEMSNQGS
Clust_4_0_0.27106	20	1163.3	4	0.6895	0.00390993	102	60	0.839694	0.975596	0.964088	0.964559	0.870547	0.000176635
Clust_4_0_0.28408	20	1231.05	4	0.8315	0.000150256	104	59	0.789605	1.08355	1.008	1.0108	0.781167	0.000178889	Neurosecretory protein VGF	O15240	gGEERVGEEDEEAAEAEAEAEEAERARQNALLFAEEEDGEAGAE
Clust_2_0_0.79299	11	761.086	2	0.670909	0.000497244	70	44	1.08614	1.00123	0.896929	0.946045	1.14808	0.000179523
Clust_2_0_0.75919	21	725.418	2	0.820952	0.0015698	103	60	1.02524	1.04675	0.981433	0.929931	1.10249	0.000180812		Q9Y426
Clust_4_0_0.23351	117	1035.29	4	0.655812	0.00384695	120	72	0.89758	0.982787	1.02088	0.981445	0.91455	0.000181561
Clust_4_0_0.4680	11	643.819	4	0.64	0.0013605	78	47	1.05599	1.06582	0.969271	0.960068	1.09991	0.000182174	Clusterin	P10909
Clust_2_0_0.83057	39	804.404	2	0.716667	0.00100649	120	72	1.05589	0.986762	0.963441	0.9591	1.10092	0.000184397
Clust_5_0_0.5324	31	737.982	5	0.766452	0.00132965	120	72	1.01629	1.0183	0.924208	0.92168	1.10265	0.000184641	Amyloid-like protein 2	P51693
Clust_3_0_0.60691	8	1329.7	3	0.84875	3.75912e-05	59	38	1.20727	1.3042	0.93677	0.989287	1.22034	0.000187117
Clust_4_0_0.22782	7	1017.76	4	0.755714	0.000282567	60	34	0.820921	0.915455	1.01554	1.0418	0.787985	0.000188777	Neurosecretory protein VGF	O15240
Clust_4_0_0.9361	40	761.923	4	0.6925	0.000671111	120	72	1.0899	1.08721	1.01515	0.979107	1.11316	0.00018933		P62328
Clust_3_0_0.34632	73	806.504	3	0.766164	0.000413753	112	66	1.06787	1.06366	1.05441	1.00747	1.05995	0.000192446
Clust_5_0_0.6895	12	781.024	5	0.728333	9.52769e-05	96	54	1.06622	1.09732	0.990528	0.970941	1.09813	0.000197778
Clust_2_0_0.70317	22	674.84	2	0.659091	0.0034142	95	55	1.08482	1.00335	0.946449	0.95912	1.13105	0.000200856	ProSAAS	Q9UHG2
Clust_4_0_0.27129	21	1164.05	4	0.651429	0.00359171	102	61	0.847267	0.982053	0.991903	1.01847	0.831905	0.000205547
Clust_5_0_0.10466	14	870.468	5	0.727143	0.00305646	86	51	1.0502	1.08371	0.931976	0.94541	1.11084	0.00021059
Clust_5_0_0.8812	12	830.787	5	0.82	9.19628e-05	77	43	1.03463	0.962894	0.989746	0.918759	1.12612	0.000212853
Clust_4_0_0.8213	28	735.669	4	0.624286	0.00176628	112	66	1.12435	0.98763	1.02041	0.957465	1.1743	0.000213924
Clust_3_0_0.36711	19	831.437	3	0.801579	0.000187781	103	60	0.862743	0.899008	1.00049	1.01113	0.85325	0.000214003	Secretogranin-4	P13521
Clust_2_0_0.86068	8	831.338	2	0.7375	0.000399605	60	35	1.05508	0.96273	0.952089	0.88284	1.1951	0.000215138
Clust_2_0_0.64511	79	628.83	2	0.818228	0.00466824	86	47	1.02452	0.964899	0.983221	0.935484	1.09518	0.00022036
Clust_5_0_0.9382	24	843.457	5	0.8725	9.68917e-05	111	68	1.1215	1.15523	1.07882	0.965635	1.16141	0.000220415
Clust_3_0_0.31739	72	767.054	3	0.656944	0.00522045	120	72	1.10158	1.05502	0.956777	0.976038	1.12863	0.00022083	Integral membrane protein 2A	Q9Y287
Clust_2_0_0.78063	40	748.372	2	0.676	0.00305228	120	72	1.15545	1.17667	1.03051	0.996537	1.15946	0.000221003
Clust_4_0_0.16340	30	897.942	4	0.626333	0.0030679	112	69	1.03227	1.00303	0.915698	0.9303	1.10961	0.000221575
Clust_2_0_0.73259	83	698.313	2	0.706988	0.012766	120	72	1.00501	1.01518	0.981383	0.929611	1.08111	0.000221591
Clust_2_0_0.101350	47	999.95	2	0.812553	0.000311449	120	72	1.01223	1.01953	1.00138	0.950047	1.06546	0.000223106
Clust_2_0_0.65593	309	636.828	2	0.747314	0.0296015	120	72	1.01665	1.00903	1.00464	0.963336	1.05535	0.000224794		Q9NYV4
Clust_4_0_0.6588	28	695.05	4	0.803214	0.000308957	120	72	0.994962	0.967825	0.987673	0.935908	1.0631	0.000233493
Clust_5_0_0.8673	43	828.034	5	0.770698	0.00118271	120	72	0.895225	1.0328	1.03061	1.06769	0.83847	0.000233568	Secretogranin-3	P13521	tNEIVEEQYTPQSLATLESVFQELGkLTGPNNQ
Clust_3_0_0.38806	49	857.131	3	0.753673	0.00361873	120	72	1.03247	1.07309	1.02802	0.964978	1.06994	0.00023436	ApoE	P02649	kVEQAVETEPEPELRQQT
Clust_4_0_0.19888	15	956.43	4	0.835333	7.04088e-05	86	52	1.03593	1.06032	0.974076	0.932852	1.1105	0.00023962
Clust_4_0_0.25905	21	1113.34	4	0.745714	0.00102906	120	72	1.05295	1.07157	1.03723	0.964296	1.09194	0.00023991
Clust_2_0_0.94089	41	913.839	2	0.764634	0.000586186	120	72	1.07679	1.03074	0.975031	0.925282	1.16375	0.000241056	Testican	Q08629	dEDEDENAMDADGGD
Clust_2_0_0.44759	55	533.79	2	0.532364	0.00644389	120	72	0.913105	0.892991	0.989823	1.03215	0.884663	0.000244754
Clust_3_0_0.28716	300	728.689	3	0.657867	0.0170019	120	72	1.01804	1.05959	0.984518	0.979335	1.03952	0.000245179
Clust_2_0_0.63540	18	621.791	2	0.678333	0.000396121	94	54	0.993472	0.970904	0.9827	0.938444	1.05864	0.000246751
Clust_4_0_0.28416	54	1231.55	4	0.594259	0.021548	120	72	0.790188	1.14332	1.00366	1.0328	0.765091	0.000248534
Clust_2_0_0.90984	13	880.043	2	0.683846	0.000567497	67	44	1.03338	1.02042	1.00836	0.914645	1.12982	0.000251355
Clust_3_0_0.28473	17	725.418	3	0.798235	0.000268424	104	60	1.04405	0.998746	0.980381	0.937194	1.11402	0.000254037
Clust_4_0_0.13596	56	847.193	4	0.587321	0.0253187	120	72	0.880924	1.01082	0.974916	1.0269	0.85785	0.000254655	Pro-neuropeptide Y	P01303
Clust_2_0_0.74674	26	712.349	2	0.621538	0.00489977	104	61	1.038	0.995216	1.00564	0.951518	1.09089	0.000258213	pre-mRNA 3' end processing protein WDR33	Q9C0J8
Clust_2_0_0.19197	111	454.293	2	0.702342	0.00609662	120	72	0.890655	0.998417	1.01732	1.0631	0.837794	0.000258869
Clust_5_0_0.2808	102	642.758	5	0.70451	0.0119715	120	72	1.23156	1.12306	1.07993	1.03172	1.19369	0.000261242	Clusterin	P10909
Clust_3_0_0.22040	13	639.2	3	0.606923	0.0059846	77	47	1.02906	0.965101	0.972789	0.893897	1.1512	0.000263071
Clust_4_0_0.10464	9	786.901	4	0.682222	0.00152364	59	34	1.12869	0.962662	1.0032	0.927266	1.21723	0.000268845
Clust_5_0_0.5336	9	738.182	5	0.788889	0.000157274	60	37	1.07745	1.06916	0.918182	0.867804	1.24158	0.00026887
Clust_3_0_0.61309	14	1385.06	3	0.806429	0.00186043	69	41	0.893978	0.999098	0.976142	1.02825	0.869414	0.000272928
Clust_4_0_0.25383	32	1097.06	4	0.703125	0.0003115	111	66	1.15461	1.26164	1.04597	0.978839	1.17957	0.000278394
Clust_2_0_0.66749	57	646.339	2	0.602105	0.0369832	120	72	1.03425	1.0636	0.960468	0.948598	1.09029	0.000283142
Clust_2_0_0.102433	13	1015.51	2	0.853077	0.000102138	67	44	1.05645	1.12569	0.985206	0.934391	1.13063	0.000285132
Clust_2_0_0.84060	58	812.907	2	0.719483	0.00352993	120	72	1.11115	1.16689	1.0005	0.9729	1.1421	0.000289546
Clust_5_0_0.10737	16	876.254	5	0.7175	0.000725918	102	64	1.04908	1.03766	0.964134	0.937525	1.11899	0.000292551
Clust_4_0_0.9021	20	753.896	4	0.7675	0.000172139	112	66	1.01331	1.04947	1.0138	0.960833	1.05462	0.000296352	ApoE	P02649	kVEQAVETEPEPELRQQTEWQ
Clust_4_0_0.24054	61	1054.07	4	0.522787	0.0067124	120	72	1.07656	1.14052	1.03053	1.00145	1.075	0.000300454
Clust_3_0_0.25016	20	681.029	3	0.7605	0.000151333	103	63	1.01701	0.961077	0.967291	0.935696	1.0869	0.000301238
Clust_4_0_0.28493	12	1234.08	4	0.7775	0.00041738	85	53	0.84247	1.09281	0.999507	1.06591	0.790377	0.000302042
Clust_4_0_0.13483	18	844.909	4	0.780556	0.00174497	96	58	1.01239	1.07195	0.988995	0.939691	1.07737	0.000304843
Clust_2_0_0.83868	19	810.996	2	0.751579	0.0025781	87	52	1.09766	1.12776	1.08403	0.984924	1.11446	0.00030692
Clust_3_0_0.27670	138	715.398	3	0.640725	0.00816365	120	72	0.874848	1.045	0.982894	0.965657	0.905961	0.000308338	Neurosecretory protein VGF	O15240	nAPPEPVPPPRAAPAPTHV
Clust_2_0_0.66458	17	643.38	2	0.908235	0.000214454	95	56	0.989725	1.00673	0.975879	0.92794	1.06658	0.000309282
Clust_3_0_0.25354	8	684.366	3	0.64375	0.000405903	69	37	1.09258	0.970569	1.04978	0.93846	1.16423	0.000310894
Clust_4_0_0.12950	8	834.916	4	0.7625	0.00256404	68	35	0.899382	1.01168	1.0055	1.00262	0.897033	0.000312249	Proenkephalin-A	P01210	dAEEDDSLANSSDLLkELLETGDNRE
Clust_2_0_0.79273	236	760.864	2	0.769958	0.0018257	120	72	0.966659	0.984645	0.887098	0.899148	1.07508	0.000313706	ProSAAS	Q9UHG2
Clust_4_0_0.27411	12	1175.57	4	0.774167	0.000319077	85	51	0.839381	0.922483	0.993586	0.988528	0.849122	0.000314362
Clust_2_0_0.93177	12	904.458	2	0.766667	0.00364747	85	51	1.06042	1.05476	0.992684	0.910377	1.16482	0.000315987
Clust_2_0_0.69892	11	672.346	2	0.839091	0.00215164	77	47	1.04488	0.954004	0.985664	0.938568	1.11327	0.00031838
Clust_2_0_0.81202	104	781.981	2	0.722981	0.00109261	120	72	0.995629	1.02372	0.977658	0.914012	1.0893	0.000320309
Clust_4_0_0.16335	28	897.916	4	0.835357	0.000552764	120	72	1.08583	1.07868	0.988876	0.948057	1.14532	0.000323102	Secretogranin-1	P05060
Clust_2_0_0.76072	7	727.377	2	0.655714	0.000240977	60	38	1.0358	0.963722	1.02927	0.941113	1.10061	0.00032317
Clust_4_0_0.10306	18	783.638	4	0.671111	0.00267785	85	51	1.07124	1.0486	0.975852	0.889976	1.20367	0.000334432
Clust_2_0_0.73077	89	696.437	2	0.697865	0.00751344	120	72	1.01058	1.01138	0.975444	0.965992	1.04616	0.00033812
Clust_2_0_0.64947	36	633.308	2	0.694722	0.00424431	120	72	0.98928	1.02098	1.03348	0.928112	1.06591	0.000338732		P52732
Clust_2_0_0.82550	48	799.373	2	0.699792	0.000625479	120	72	1.10571	1.15489	0.93422	0.974591	1.13454	0.000339579
Clust_3_0_0.19177	22	595.645	3	0.692273	0.000620807	112	66	0.993468	0.968551	0.941321	0.942227	1.05438	0.000339617
Clust_2_0_0.62000	35	612.289	2	0.516857	0.0176644	120	72	1.02877	1.04566	1.00811	0.967425	1.06341	0.000339745	Neurofilament medium polypeptide	P07197	lDGNSNPYD
Clust_4_0_0.7635	37	721.889	4	0.702162	0.0243217	120	72	0.974063	1.03882	1.01029	1.03722	0.939107	0.000356953	Pro-neuropeptide Y	P01303
Clust_3_0_0.18599	59	589.003	3	0.705254	0.00368646	120	72	0.91735	0.964705	1.03157	1.00321	0.914416	0.000361711	Neurosecretory protein VGF	O15240	ePVPPPRAAPAPTHV
Clust_4_0_0.8860	25	750.88	4	0.5036	0.0574228	94	56	1.02567	1.03332	0.956431	0.913721	1.12252	0.000363027
Clust_3_0_0.56761	28	1176.58	3	0.775357	6.50875e-05	95	58	1.17817	1.17409	1.05356	0.971728	1.21245	0.00036501	Clusterin	P10909
Clust_5_0_0.10517	13	871.628	5	0.774615	3.31186e-05	77	45	0.982137	0.988118	0.864116	0.894125	1.09843	0.000366646
Clust_4_0_0.128	16	413.983	4	0.805	0.000828029	96	53	0.889094	0.983769	1.00377	1.04273	0.852656	0.000367941		Q92614
Clust_3_0_0.21294	40	627.98	3	0.7315	0.00109203	120	72	1.08488	1.07826	0.957907	0.958862	1.13143	0.000375412
Clust_4_0_0.28124	11	1214.39	4	0.848182	0.00020491	94	56	1.28598	1.24991	1.09528	0.982925	1.30832	0.000378356
Clust_3_0_0.36033	34	823.45	3	0.721471	0.00613042	120	72	1.03447	0.989616	0.903126	0.874225	1.1833	0.000381057	ApoE	P02649	kVEQAVETEPEPELRQQ
Clust_3_0_0.5483	30	468.273	3	0.627667	0.00543325	112	65	0.874993	0.797544	0.929832	1.04233	0.839462	0.000383947
Clust_3_0_0.34667	19	806.794	3	0.514737	0.0154861	87	50	1.04098	1.08012	1.00117	0.965956	1.07766	0.000385512
Clust_4_0_0.11190	65	803.196	4	0.654923	0.00331664	120	72	1.15043	1.09416	1.05337	0.999206	1.15134	0.000386777	Clusterin	P10909
Clust_2_0_0.63041	19	619.324	2	0.521579	0.00255724	93	59	1.01624	0.967167	0.981522	0.953016	1.06634	0.000387115
Clust_3_0_0.34940	32	810.07	3	0.43875	0.134107	120	72	0.873388	0.919031	0.990497	0.992957	0.879582	0.000390251	Secretogranin-1	P05060	sSQGGSLPSEEkGHPQEES
Clust_3_0_0.17611	13	579.646	3	0.723077	0.000597572	88	50	1.02833	1.026	0.971739	0.956359	1.07526	0.00039723
Clust_5_0_0.14300	22	963.934	5	0.804545	0.000629355	111	66	0.825753	0.993824	1.01972	1.05243	0.784615	0.000397811
Clust_3_0_0.37755	40	843.772	3	0.70075	0.0235085	120	72	1.03206	1.00766	1.02913	0.9557	1.0799	0.000402762
Clust_3_0_0.46930	20	975.481	3	0.801	0.0001449	87	48	1.02639	1.00199	0.975028	0.926452	1.10787	0.000408534
Clust_3_0_0.22574	30	646.396	3	0.606	0.0104915	103	59	1.02636	1.13816	0.973537	0.946117	1.08481	0.000408867
Clust_2_0_0.73221	51	697.816	2	0.695686	0.00132464	120	72	1.01238	1.0044	0.975385	0.957293	1.05755	0.000409033	Integral membrane protein 2A	Q9Y287
Clust_5_0_0.9037	18	835.85	5	0.876667	0.000276016	94	56	0.980969	1.00764	0.922248	0.883163	1.11075	0.000413136	CD99 antigen	P14209
Clust_3_0_0.14105	8	541.995	3	0.77375	0.000562132	70	42	1.11888	1.09193	1.01133	0.936288	1.19502	0.000422077
Clust_3_0_0.26643	36	703.358	3	0.472222	0.024154	111	65	1.03982	0.993307	0.964192	0.958499	1.08484	0.000428845	ProSAAS	Q9UHG2
Clust_2_0_0.75986	54	726.327	2	0.765926	0.000712909	120	72	1.04496	1.04727	0.972412	0.963914	1.08408	0.00042913		O14594
Clust_3_0_0.1080	33	417.268	3	0.523333	0.0064745	112	67	1.19376	0.97348	1.02177	0.99421	1.20072	0.000429215
Clust_4_0_0.27425	15	1176.07	4	0.719333	0.00257245	93	57	0.843751	0.98823	1.01888	0.993791	0.849023	0.00042924
Clust_2_0_0.20705	83	458.787	2	0.703614	0.0407924	120	72	0.991335	0.967644	1.04078	1.06954	0.926882	0.000430406		Q6UX71
Clust_5_0_0.2894	25	645.958	5	0.7116	0.000918811	86	51	1.07761	1.0394	1.0383	1.01735	1.05923	0.000432007
Clust_2_0_0.46429	56	538.792	2	0.738929	0.0199062	120	72	0.922639	0.893059	0.968022	0.982283	0.93928	0.000432976			dELAGVMI
Clust_3_0_0.24602	16	675.306	3	0.62625	0.00112126	78	40	1.05933	1.0192	0.993158	0.949259	1.11595	0.000435283	Clusterin	P10909	dQTVSDNELQEMSNQG
Clust_2_0_0.82404	316	797.496	2	0.589462	0.0218163	120	72	1.06063	1.04063	1.00065	0.990935	1.07033	0.000436341
Clust_5_0_0.2819	28	642.958	5	0.673571	0.00274394	104	64	1.17323	1.1149	1.06522	1.03004	1.13901	0.000436924
Clust_4_0_0.9097	38	755.869	4	0.676842	0.00188452	120	72	1.00015	0.999923	0.954592	0.945859	1.05739	0.000443119	Amyloid-like protein 3	Q06481
Clust_2_0_0.51040	24	556.827	2	0.836667	0.000333081	120	72	1.00973	1.04342	0.958452	0.902705	1.11856	0.000443596
Clust_3_0_0.38739	23	856.099	3	0.738696	0.000326763	104	63	1.01285	0.914536	0.946377	0.936075	1.08201	0.000445721	Amyloid-like protein 2	Q06481	lEEERESVGPLREDFSLSSSA
Clust_5_0_0.3830	24	681.556	5	0.687917	0.0552229	120	72	1.0182	1.04755	0.966233	0.928309	1.09683	0.00044796			kANDESNEHSDVIDSQELSkVSRE
Clust_3_0_0.37335	45	838.659	3	0.662667	0.000690489	120	72	0.991302	1.05287	0.918826	0.90596	1.0942	0.000448953
Clust_5_0_0.10998	13	882.228	5	0.855385	4.02305e-06	69	45	1.0266	1.11182	0.929584	0.869435	1.18077	0.000454455	Osteopontin	P10451	lNAPSDWDSRGkDSYETSQLDDQSAETHSHkQS
Clust_3_0_0.40660	32	883.409	3	0.815312	0.000367398	112	69	0.833961	0.929837	1.0167	0.96134	0.867499	0.000458372			gLQEAAEERESAREEEEAEQE
Clust_5_0_0.7892	85	807.617	5	0.715529	0.00444752	120	72	1.02161	1.09137	0.983733	0.933661	1.0942	0.00046185	Calsyntenin-2	O94985
Clust_2_0_0.97340	77	949.001	2	0.690519	0.0040868	120	72	0.902186	0.999258	0.997693	1.00817	0.894875	0.000464866	Neurosecretory protein VGF	O15240	gAPPPPPPPPPGSAGMMI
Clust_2_0_0.37436	82	510.783	2	0.788902	0.0383554	120	72	0.992727	0.948661	0.980438	1.07388	0.924434	0.000469675	Integral membrane protein 2A	Q9NQX7	vETLIcG
Clust_3_0_0.21837	12	636.606	3	0.596667	0.000544371	79	47	1.04817	0.984495	0.956606	0.953812	1.09893	0.000470589		O94813
Clust_5_0_0.10831	20	877.854	5	0.7885	0.000135043	94	60	1.09852	1.01786	1.09055	0.968061	1.13477	0.000472257
Clust_2_0_0.48610	51	546.827	2	0.564314	0.00475935	120	72	0.966544	0.972744	0.991654	1.01287	0.954262	0.000477669
Clust_4_0_0.12082	12	819.653	4	0.6025	0.00268933	76	46	1.0114	1.03543	0.931694	0.887852	1.13915	0.000481115
Clust_5_0_0.12623	34	921.705	5	0.620588	0.00532805	120	72	0.829233	0.964943	1.12662	1.04359	0.794594	0.000486058
Clust_2_0_0.68162	102	656.811	2	0.672745	0.00782407	120	72	1.01855	1.01941	0.996523	0.972445	1.04741	0.000494806
Clust_3_0_0.26110	34	695.38	3	0.718824	0.000353485	120	72	1.04523	1.0746	0.99421	0.949263	1.1011	0.000495496	Integral membrane protein 2A	Q9Y287	kDDVILNEPSADAPAA
Clust_2_0_0.73789	28	703.275	2	0.700357	0.00129462	96	56	1.0277	1.01724	0.96945	0.936648	1.09721	0.000496395
Clust_3_0_0.29079	39	733.045	3	0.768974	0.00019757	120	72	1.01026	0.974585	1.01185	0.946628	1.06722	0.000513475	Neurosecretory protein VGF	O15240
Clust_3_0_0.23090	62	654.29	3	0.617742	0.0125902	120	72	0.993654	0.963524	0.943628	0.897922	1.10662	0.000514149
Clust_3_0_0.26434	87	699.947	3	0.666092	0.00817331	120	72	1.04912	1.01781	1.02921	0.95784	1.09529	0.000517944	Testican	Q08629
Clust_5_0_0.11076	11	884.669	5	0.783636	0.000129596	84	52	0.916394	1.0165	0.750971	0.754039	1.21531	0.000521462
Clust_3_0_0.23152	49	654.963	3	0.683673	0.00482722	120	72	0.925871	0.929189	1.01793	1.02346	0.904649	0.000524107
Clust_3_0_0.50843	17	1039.16	3	0.81	0.000241157	94	61	1.1187	1.15714	1.03614	0.949853	1.17776	0.000525898	Clusterin	P10909
Clust_2_0_0.18061	25	451.246	2	0.648	0.0187891	84	52	0.910579	0.942023	0.970656	0.990671	0.919154	0.000533027
Clust_4_0_0.6852	24	701.411	4	0.722083	0.00155546	103	62	1.09832	1.08608	1.03808	0.976358	1.12492	0.000537594	Clusterin	P10909
Clust_3_0_0.34212	25	801.37	3	0.738	0.000151028	111	69	1.02489	1.00642	1.0276	0.951672	1.07694	0.000541884	Clusterin	P10909
Clust_5_0_0.7367	39	794.115	5	0.582821	0.0725056	119	72	1.32035	1.06127	0.567645	0.419107	3.15038	0.000542627
Clust_5_0_0.6462	38	768.03	5	0.774737	0.000186789	120	72	1.03333	1.00792	1.02049	0.975127	1.05969	0.000544888
Clust_2_0_0.72819	26	694.315	2	0.360769	0.146282	111	66	1.04717	1.0381	0.975052	0.972636	1.07663	0.000546431
Clust_2_0_0.82405	189	797.496	2	0.643228	0.0652024	120	72	1.04734	1.04061	1.02806	0.997237	1.05024	0.000550026
Clust_5_0_0.14661	15	971.316	5	0.757333	0.000233638	95	55	1.1709	1.12551	0.937485	0.894707	1.3087	0.000551367
Clust_3_0_0.29636	47	740.036	3	0.665532	0.00105768	120	72	0.951671	0.98238	0.887676	0.853323	1.11525	0.000553825	Major Prion Protein	P04156	gGSRYPGQGSPGGNRYPPQG
Clust_2_0_0.100752	21	991.882	2	0.848095	5.52284e-06	103	63	1.09428	0.995691	1.00664	1.00602	1.08773	0.000557336	Testican	Q08629
Clust_2_0_0.75420	40	719.876	2	0.75475	0.000459068	112	66	0.930218	1.02631	0.871367	0.827607	1.12399	0.000570188	Secretogranin-1	P05060
Clust_3_0_0.17379	18	576.318	3	0.656111	0.00188321	95	56	0.998576	0.918854	0.901263	0.94219	1.05985	0.000570766
Clust_2_0_0.59679	29	601.233	2	0.543448	0.0145015	111	67	0.945792	0.893283	0.886452	0.868933	1.08845	0.000571052		P08493
Clust_4_0_0.5634	24	672.329	4	0.619167	0.0033991	104	63	1.03904	1.12284	1.02128	0.921821	1.12717	0.000584349	Clusterin	P10909
Clust_2_0_0.21880	95	464.751	2	0.559684	0.0709683	120	72	0.959109	0.957694	0.97336	0.993984	0.964914	0.000584486	YLP motif-containing protein 1	P49750
Clust_5_0_0.12243	10	911.104	5	0.812	0.000145595	70	41	0.730501	0.945518	1.07419	1.01237	0.721577	0.000589964
Clust_3_0_0.33807	33	795.399	3	0.561515	0.00847052	120	72	0.983059	1.02432	0.931074	0.91665	1.07245	0.000594736	Clusterin	P10909
Clust_3_0_0.32678	31	779.404	3	0.436774	0.0925731	104	60	1.04379	1.06316	0.988378	0.961565	1.08551	0.000596645		Q14956	cQINRYGHFQATITIVEG
Clust_3_0_0.7801	18	491.978	3	0.788889	0.00142593	103	60	1.03736	0.969599	0.915013	0.929941	1.11551	0.000598148
Clust_3_0_0.1220	46	419.279	3	0.686739	0.0337431	120	72	0.824092	0.747258	1.00835	1.09334	0.753739	0.000605297	Secretogranin-1	P05060
Clust_2_0_0.66454	139	643.375	2	0.697698	0.015192	120	72	0.871489	1.03246	0.968942	1.03681	0.840553	0.000605922	Neurosecretory protein VGF	O15240	aPPEPVPPPR
Clust_5_0_0.10813	21	877.451	5	0.799524	0.0001628	120	72	1.11722	1.2077	0.984359	0.980632	1.13928	0.000606028
Clust_5_0_0.10477	10	870.667	5	0.755	0.000542506	59	39	1.07944	1.04129	1.03263	0.956645	1.12836	0.000608076
Clust_4_0_0.13318	7	841.155	4	0.671429	0.000930982	61	37	1.07514	0.994162	0.963766	0.937277	1.14709	0.000609549
Clust_3_0_0.21284	53	627.721	3	0.648113	0.00494023	120	72	0.898459	0.952238	0.97324	1.01962	0.881169	0.000611168	Neuroendocrine protein 7B4	P05408
Clust_4_0_0.15552	10	883.138	4	0.922	1.66308e-07	70	39	1.09411	1.05986	1.0152	0.977399	1.11941	0.000615082
Clust_4_0_0.15558	10	883.234	4	0.847	0.000107503	78	46	1.04752	1.05555	1.01175	0.95038	1.10221	0.000623377
Clust_3_0_0.1466	25	422.587	3	0.82	0.000966843	95	54	1.06384	0.992048	1.01601	0.943566	1.12747	0.000628174	Testican	Q08629
Clust_3_0_0.14292	43	545.975	3	0.732791	0.0735246	120	72	1.06489	0.990103	1.01925	0.938256	1.13496	0.0006298
Clust_4_0_0.2376	55	562.818	4	0.695273	0.000858646	120	72	1.02813	1.0024	0.983468	0.993124	1.03525	0.000629929
Clust_3_0_0.61247	26	1379.72	3	0.651538	0.000446866	77	53	0.856281	1.08824	0.958362	1.03752	0.825314	0.000637949
Clust_5_0_0.7280	12	791.792	5	0.8175	1.64791e-05	96	57	0.849449	1.01942	0.925871	0.9738	0.872303	0.000644468	Neurosecretory protein VGF	O15240
Clust_3_0_0.32688	8	779.481	3	0.68125	0.00124517	60	36	1.02702	0.930418	1.02373	0.923585	1.11199	0.000653345
Clust_2_0_0.18312	23	451.78	2	0.766957	0.000514157	120	72	0.960655	0.983354	1.03817	1.07179	0.896311	0.000659172		P02679
Clust_4_0_0.22785	78	1017.98	4	0.765897	0.00140783	120	72	1.06964	1.05874	0.964861	0.997606	1.07221	0.000659793
Clust_2_0_0.46432	37	538.795	2	0.704054	0.000817133	120	72	0.931542	0.903913	0.972422	1.06166	0.87744	0.000668087
Clust_2_0_0.87129	40	841.376	2	0.69075	0.00303457	120	72	1.00218	1.01058	0.979704	0.950081	1.05483	0.000672764
Clust_2_0_0.71577	13	684.857	2	0.603077	0.00456948	87	53	1.04485	1.06287	0.95429	0.904119	1.15565	0.000675499		P04264
Clust_2_0_0.62766	21	617.324	2	0.757143	0.00219196	96	55	0.987752	0.962719	0.951148	0.933849	1.05772	0.000675608	CD99 antigen	P14209	dDPRPPNPP
Clust_3_0_0.7676	53	489.288	3	0.846604	0.00415289	120	72	1.10433	1.1229	0.961876	0.989308	1.11626	0.000679873
Clust_2_0_0.85413	8	825.636	2	0.53625	0.000363941	59	37	1.19252	1.04936	0.910669	0.996923	1.1962	0.000680887
Clust_2_0_0.87816	44	848.511	2	0.629545	0.00180881	69	39	1.04324	1.11092	0.948679	0.898874	1.16061	0.000680936
Clust_2_0_0.46431	62	538.796	2	0.543226	0.0288728	120	72	0.937331	0.917831	0.966931	1.00758	0.93028	0.000684364
Clust_3_0_0.44641	18	939.783	3	0.692222	0.000963414	94	58	1.09049	1.11355	0.983934	0.969657	1.12462	0.000688493	Clusterin	P10909
Clust_3_0_0.13697	32	536.656	3	0.396875	0.197012	120	72	0.992014	0.888446	1.03118	1.12555	0.881363	0.000692567	Integral membrane protein 2A	O43736
Clust_2_0_0.71015	12	678.928	2	0.6975	0.00177012	67	44	1.07071	1.05468	1.0412	0.875398	1.22311	0.000694265
Clust_3_0_0.29125	12	733.429	3	0.685833	0.000438024	85	51	1.06711	1.03034	1.00255	0.959899	1.11169	0.000696252
Clust_3_0_0.36864	20	832.983	3	0.8275	0.000120497	103	59	1.01136	1.03089	0.976971	0.9381	1.07809	0.000698121	Testican	Q08629
Clust_2_0_0.62663	29	616.352	2	0.332759	0.165873	120	72	0.979935	1.03707	0.916307	0.931426	1.05208	0.000703085		P08493	eLNPFINR
Clust_3_0_0.16529	134	568.336	3	0.527687	0.0177615	120	72	0.98523	0.942151	0.917374	0.887776	1.10977	0.000708845	Neurofilament heavy polypeptide	P12036
Clust_2_0_0.82767	10	801.453	2	0.741	0.000121484	77	49	1.08623	1.08361	0.931077	0.982909	1.10512	0.000709798			aGSRLAcGVIGIAQ
Clust_4_0_0.4400	20	635.617	4	0.778	0.000293427	104	61	1.13471	1.11621	1.04482	1.0357	1.0956	0.000714234	Clusterin	P10909
Clust_4_0_0.9414	39	762.867	4	0.685385	0.00684891	120	72	1.02563	1.04209	0.994662	0.975414	1.05149	0.000714543		P62158
Clust_4_0_0.5755	62	675.519	4	0.570484	0.00358339	120	72	1.04796	1.04864	1.01251	1.0024	1.04545	0.000717609
Clust_4_0_0.11362	9	806.424	4	0.641111	0.000224163	60	36	1.12934	1.16005	1.08432	1.03861	1.08735	0.000717664		O00168	eSPkEHDPFTYDYQSLQIGGLVIAG
Clust_2_0_0.57173	17	588.285	2	0.831765	0.00178096	111	68	1.03917	0.961454	0.96903	0.930677	1.11657	0.000723658
Clust_5_0_0.3005	19	649.18	5	0.529474	0.00207415	103	61	1.03118	1.01058	0.969962	0.95783	1.07658	0.000724768
Clust_2_0_0.10951	71	428.277	2	0.71831	0.0481283	120	72	0.942611	1.01501	0.973356	1.04266	0.904044	0.000732854		Q9NW64	gLPIQV
Clust_3_0_0.19066	31	594.912	3	0.647742	0.00242369	112	65	0.993574	0.97056	0.953475	0.918586	1.08163	0.000740385	Testican	Q08629
Clust_2_0_0.79163	32	760.396	2	0.715	0.00125198	112	67	0.994016	1.03724	0.921327	0.928228	1.07088	0.000744398		Q9P225
Clust_3_0_0.24682	48	676.268	3	0.616458	0.00730292	120	72	1.02303	1.0031	0.971699	0.943491	1.0843	0.000747107	Testican	Q08629
Clust_2_0_0.85384	19	825.422	2	0.715789	0.00406389	104	61	1.16861	0.983289	1.05804	1.03999	1.12367	0.000749499
Clust_3_0_0.11744	20	521.982	3	0.727	0.00170601	112	69	1.18219	1.09776	1.1543	1.03766	1.13929	0.000749874	Neurofilament medium polypeptide	P07197
Clust_2_0_0.80314	49	771.397	2	0.426939	0.00875943	120	72	0.996241	1.01018	0.97288	0.969551	1.02753	0.000750722
Clust_4_0_0.7740	35	724.895	4	0.702571	0.00110826	102	65	1.01305	1.03403	0.960161	0.965679	1.04905	0.000753681		P02765
Clust_2_0_0.83302	19	806.477	2	0.579474	0.00206844	94	60	1.06503	0.986559	0.97742	0.996937	1.0683	0.000760813
Clust_2_0_0.67800	12	654.343	2	0.726667	0.00140862	69	42	1.06523	0.953359	1.03554	0.897741	1.18657	0.000778915
Clust_5_0_0.7535	19	797.824	5	0.733158	0.000662913	95	58	1.08137	1.12514	1.05026	0.99388	1.08803	0.000796866
Clust_3_0_0.17353	38	575.659	3	0.659474	0.0159261	120	72	0.93463	0.990311	1.02796	1.11127	0.841046	0.00079924	Integral membrane protein 2A	O43736	fIVETkIcQE
Clust_4_0_0.15103	50	873.686	4	0.278	0.36935	120	72	0.964681	1.00638	0.947658	0.916379	1.05271	0.000803655
Clust_4_0_0.5276	121	662.291	4	0.721736	0.00240169	120	72	1.01663	0.972603	0.998334	0.966479	1.05189	0.00082754	Testican	Q08629	aVTEDDEDEDDDkEDEVGY
Clust_2_0_0.82406	83	797.497	2	0.705542	0.0057349	120	72	1.04388	1.01903	1.02406	0.979385	1.06585	0.000850315
Clust_2_0_0.56178	58	582.817	2	0.425	0.0253332	120	72	1.00994	1.00996	0.980377	0.985299	1.025	0.000852826		Q58FF8
Clust_3_0_0.33918	89	797.357	3	0.747978	0.00119976	120	72	1.05533	1.03908	0.988238	0.969304	1.08875	0.000861295
Clust_4_0_0.10631	11	790.89	4	0.700909	6.49255e-05	85	51	1.02719	0.986802	1.00322	0.938874	1.09407	0.000866805	Clusterin	P10909
Clust_3_0_0.33369	22	789.396	3	0.807727	0.000218472	120	72	1.02835	0.999985	1.01445	0.959251	1.07204	0.000876602		O60883
Clust_3_0_0.40659	91	883.406	3	0.176374	0.76224	120	72	0.861967	0.966026	1.01605	0.97396	0.885013	0.000882939	Neurosecretory protein VGF	O15240	gLQEAAEERESAREEEEAEQE
Clust_3_0_0.61472	9	1405.76	3	0.782222	0.000349611	68	43	1.08496	1.19332	0.995569	0.923635	1.17467	0.000883351
Clust_2_0_0.81625	56	787.46	2	0.574107	0.00528593	111	66	1.0657	1.13693	0.947276	0.96193	1.10788	0.000884968
Clust_2_0_0.75267	15	718.394	2	0.725333	0.000512781	78	47	1.00709	1.04673	0.978171	0.9193	1.0955	0.000886097
Clust_3_0_0.24767	145	677.383	3	0.680138	0.00810557	120	72	0.889374	1.01517	0.988936	0.999082	0.890191	0.000888444	Neurosecretory protein VGF	O15240	aPPEPVPPPRAAPAPTHV
Clust_2_0_0.16372	205	447.279	2	0.55478	0.138459	120	72	0.93364	0.896968	0.998387	1.01703	0.918004	0.000894182		Q0Z7S8
Clust_4_0_0.3961	76	624.065	4	0.761053	0.145213	120	72	0.978281	1.00213	0.928206	0.908932	1.0763	0.000894637
Clust_3_0_0.10981	30	514.956	3	0.768333	0.0130568	120	72	0.949779	0.823155	1.00825	1.13624	0.835893	0.000901859	Integral membrane protein 2A	Q9Y287	fENkFAVET
Clust_3_0_0.27940	31	718.418	3	0.539677	0.00579801	103	60	0.985396	0.980685	0.940801	0.947839	1.03962	0.000905298
Clust_4_0_0.8490	24	743.127	4	0.777083	0.000196311	112	69	1.0654	1.05792	1.02162	0.951891	1.11925	0.000918179
Clust_3_0_0.33572	22	792.082	3	0.698182	0.00222594	95	55	1.02	1.12103	0.971188	0.933841	1.09226	0.000919064	Calsyntenin-3	O94985	dLSGHNLANPHPFAVVPSTAT
Clust_2_0_0.23723	54	467.328	2	0.695926	0.00177503	120	72	1.05494	0.986716	1.02305	0.987156	1.06866	0.000922902
Clust_2_0_0.7446	11	419.249	2	0.887273	0.00205701	76	43	0.871743	0.941191	0.949981	0.997342	0.874066	0.000926024
Clust_2_0_0.31318	21	494.725	2	0.684286	0.00589611	120	72	0.880689	1.00079	0.987005	1.13545	0.77563	0.000929456
Clust_3_0_0.59352	19	1261	3	0.704211	0.000311533	86	50	0.810186	0.942369	0.985988	0.982617	0.824518	0.000930629
Clust_2_0_0.64510	43	628.831	2	0.465349	0.100674	112	67	1.02506	1.01316	0.982509	0.956381	1.07181	0.000933261	Protein piccolo	Q9Y6V0
Clust_3_0_0.13369	17	531.289	3	0.736471	0.000630041	95	57	1.08111	1.07764	1.02725	0.971356	1.11299	0.00093487
Clust_5_0_0.10236	33	864.674	5	0.733636	0.00481995	112	67	0.76327	0.960879	1.0095	0.95654	0.797949	0.000945899
Clust_4_0_0.26811	13	1152.38	4	0.723846	0.000524216	86	52	0.785492	0.940622	1.12079	1.06245	0.739324	0.000946584
Clust_2_0_0.84875	94	820.431	2	0.471809	0.0406898	120	72	1.03666	1.00668	1.00167	0.958674	1.08135	0.000946839	Integral membrane protein 2A	Q9Y287
Clust_2_0_0.93421	19	907.377	2	0.852632	8.50499e-06	102	59	1.00992	0.991857	0.979745	0.941928	1.07218	0.00094713		Q9UKU9
Clust_3_0_0.34874	11	809.357	3	0.58	0.00162443	68	39	1.07413	1.0814	1.01657	0.947389	1.13378	0.000948889
Clust_3_0_0.15075	26	552.662	3	0.643462	0.000528782	103	63	1.00303	0.985959	0.97237	0.924921	1.08445	0.000950108
Clust_4_0_0.23724	18	1044.78	4	0.862778	4.96177e-05	112	66	0.821269	0.953885	1.04961	0.941903	0.871925	0.000956283
Clust_3_0_0.16528	84	568.335	3	0.580476	0.01328	120	72	0.973416	0.940241	0.890077	0.910077	1.0696	0.000959254	Neurofilament heavy polypeptide	P12036
Clust_3_0_0.29816	10	742.403	3	0.79	1.7765e-05	60	35	1.06499	0.936757	1.00171	0.927412	1.14835	0.000961333
Clust_5_0_0.7547	9	798.031	5	0.802222	0.000138987	62	33	1.18393	1.19882	1.01107	1.00723	1.17544	0.000963001
Clust_2_0_0.63110	58	619.791	2	0.442759	0.0184253	120	72	1.05834	1.07296	1.01548	0.995494	1.06313	0.000963173
Clust_2_0_0.71550	8	684.497	2	0.66125	0.00172282	60	37	1.07173	1.03003	1.02188	0.939898	1.14026	0.000963989
Clust_2_0_0.74911	28	715.324	2	0.659643	0.00081896	120	72	1.01204	1.01135	0.975564	0.950075	1.06522	0.000969753	ProSAAS	Q9UHG2	dDGPAGPDAEEAG
Clust_2_0_0.28528	14	483.713	2	0.725	0.0011226	86	51	0.9181	0.96446	1.02613	1.009	0.909906	0.000970916	Osteonectin	P09486
Clust_4_0_0.5110	11	657.092	4	0.779091	7.70789e-05	68	37	1.06666	0.967811	1.03339	0.939096	1.13584	0.000971804
Clust_3_0_0.53469	38	1093.85	3	0.731842	0.000555326	111	65	0.874022	0.995636	1.02847	1.0087	0.86648	0.000973451	Somatostatin	P61278
Clust_2_0_0.63057	24	619.35	2	0.751667	0.0086082	103	64	0.930861	0.885666	0.966775	1.00074	0.930175	0.000977998
Clust_2_0_0.34342	45	503.299	2	0.604	0.0320042	112	66	0.951546	0.944026	0.961664	1.05517	0.901794	0.000981283
Clust_3_0_0.26443	23	700.029	3	0.772174	0.000252205	111	66	0.996509	1.02277	0.993673	0.94069	1.05934	0.000989136	Integral membrane protein 2A	Q9Y287
Clust_2_0_0.75826	34	724.368	2	0.733824	0.0195321	111	66	1.01012	0.986221	0.973142	0.966814	1.0448	0.00099435
Clust_4_0_0.28424	23	1231.8	4	0.735217	0.00168197	111	68	0.796129	1.17784	0.979428	1.00239	0.794228	0.000995577
Clust_5_0_0.12619	29	921.504	5	0.558276	0.0110884	103	64	0.738146	1.00979	0.925975	1.04703	0.70499	0.00100472
Clust_3_0_0.21316	21	628.325	3	0.652857	0.00170217	103	66	1.07891	1.02875	0.964962	0.948714	1.13724	0.00100554	Integral membrane protein 2A	Q9Y287
Clust_4_0_0.28204	15	1218.41	4	0.804	0.00163055	95	59	0.857487	1.06009	1.03723	1.08967	0.786925	0.00101525
Clust_2_0_0.93340	78	906.387	2	0.626923	0.0346255	120	72	1.03355	0.965674	0.909796	0.916685	1.12749	0.00101643	Testican	Q08629	dEDDDEDEDkE
Clust_5_0_0.14423	9	967.134	5	0.803333	8.93717e-05	69	45	0.753645	0.881774	1.12125	1.01988	0.738953	0.00102915
Clust_4_0_0.28553	11	1238.09	4	0.768182	0.000224956	71	42	0.846905	1.06658	1.06181	0.994866	0.851275	0.00103224
Clust_4_0_0.25896	14	1113.09	4	0.728571	0.00014358	78	47	1.09683	1.09087	1.02427	0.946665	1.15862	0.00103373
Clust_4_0_0.27311	30	1172.06	4	0.537	0.00227777	120	72	0.884629	1.03692	0.975204	1.00861	0.877077	0.00104185
Clust_5_0_0.10780	13	876.911	5	0.77	0.000281129	88	51	1.20092	1.07878	1.128	1.03148	1.16428	0.00104303
Clust_3_0_0.21696	25	634.347	3	0.688	0.117095	120	72	1.10914	1.07937	1.01223	0.982781	1.12857	0.00104315
Clust_5_0_0.2655	9	635.919	5	0.775556	0.000174973	71	38	0.910965	0.980626	1.00755	0.991814	0.918484	0.00104488
Clust_3_0_0.58412	10	1228.63	3	0.836	4.47279e-05	77	48	1.1904	1.39867	1.14236	0.962775	1.23642	0.0010492	Clusterin	P10909
Clust_2_0_0.85443	169	825.908	2	0.738639	0.00151857	120	72	0.985285	1.03582	0.979022	0.942137	1.0458	0.00105606	Neurosecretory protein VGF	O15240
Clust_2_0_0.64478	46	628.415	2	0.678478	0.000985307	120	72	0.866666	0.807266	1.0125	1.01894	0.850561	0.00106111	Secretogranin-1	P05060
Clust_3_0_0.61326	16	1385.73	3	0.78375	0.00100162	93	56	0.870606	1.01982	1.03111	1.05308	0.826724	0.00106311
Clust_2_0_0.75173	22	717.412	2	0.719545	0.00101754	95	56	1.04249	1.04159	0.988053	0.983611	1.05986	0.00106627
Clust_2_0_0.67833	9	654.476	2	0.744444	0.000386329	60	34	1.14568	0.983361	1.03721	0.902922	1.26886	0.00106741
Clust_2_0_0.61072	26	607.878	2	0.705385	0.000464075	120	72	0.948236	0.942325	1.03666	1.04087	0.911004	0.00107624		Q9Y6N7
Clust_4_0_0.10681	16	792.187	4	0.755	0.000190077	85	52	1.00926	1.02667	0.992076	0.91303	1.1054	0.00108089		O00584
Clust_3_0_0.34620	55	806.449	3	0.627455	0.0093696	120	72	1.10298	0.987965	1.05643	1.01023	1.09181	0.00108933
Clust_2_0_0.59512	8	599.796	2	0.615	0.00392174	69	43	1.11992	0.984751	1.14992	0.947854	1.18153	0.00109004
Clust_2_0_0.82223	22	794.885	2	0.723636	0.000157308	111	69	1.0348	0.981299	0.891212	0.805926	1.28399	0.00109203	Clusterin	P10909	tVASHTSDSDVPSG
Clust_3_0_0.37806	39	844.334	3	0.767692	0.000268152	120	72	1.01614	1.10715	0.943082	0.927139	1.09599	0.00109272
Clust_5_0_0.8620	11	826.855	5	0.652727	0.000298182	79	45	1.07516	1.08132	1.03325	0.945596	1.13702	0.00109764
Clust_3_0_0.26753	62	704.402	3	0.660968	0.00613806	120	72	1.00125	1.01042	0.970775	0.962352	1.04042	0.00110225
Clust_4_0_0.25029	12	1088.08	4	0.795	0.000242611	77	42	1.08209	1.07861	0.998699	0.921203	1.17465	0.0011073
Clust_3_0_0.27847	20	717.364	3	0.7575	5.67235e-05	111	65	1.05015	0.937864	1.06279	0.971332	1.08114	0.00110837		Q9ULZ1	sLMPLPDGNGLEDGNVRH
Clust_2_0_0.41786	49	525.263	2	0.726122	0.00266892	120	72	0.939293	0.963035	0.971144	0.978757	0.959679	0.00111666	Osteonectin	P09486	dETEVVE
Clust_2_0_0.79986	61	767.796	2	0.818361	0.000170195	120	72	1.00847	1.00689	0.993922	0.93127	1.0829	0.00112285
Clust_4_0_0.23369	75	1035.54	4	0.642667	0.00168142	120	72	0.893569	1.01418	0.949023	0.998192	0.895188	0.00112397
Clust_2_0_0.64035	14	626.346	2	0.772857	0.000252725	86	54	0.999822	1.01307	0.970509	0.926421	1.07923	0.00112619
Clust_3_0_0.35447	13	816.363	3	0.787692	1.99573e-05	88	49	1.13716	1.026	1.06382	0.983282	1.15649	0.0011435
Clust_4_0_0.5943	19	680.124	4	0.758421	0.00123838	102	61	1.03757	1.00216	1.05021	0.974012	1.06525	0.00115347	Prostaglandin-H2 D-isomerase	P41222	aPEAQVSVQPNFQQDkFLGR
Clust_3_0_0.21907	26	637.649	3	0.700385	0.00029525	112	66	0.991508	0.96842	0.984712	0.924913	1.072	0.00115371
Clust_2_0_0.85861	19	829.424	2	0.663158	0.000132418	103	62	1.03899	1.04206	0.970461	0.925673	1.12242	0.00116165
Clust_3_0_0.30753	54	754.692	3	0.687037	0.0566235	120	72	0.827427	1.02361	1.00875	0.977163	0.846765	0.00116843	Neurosecretory protein VGF	O15240
Clust_3_0_0.20158	43	610.053	3	0.748605	0.00332408	120	72	0.933854	0.765674	1.02718	1.16628	0.800714	0.00117789	Augurin	Q9H1Z8
Clust_5_0_0.4903	16	722.597	5	0.72375	0.000133834	86	48	1.01521	1.03971	0.973681	0.949313	1.06941	0.00117903
Clust_2_0_0.73071	19	696.412	2	0.822632	0.000223547	112	66	1.0336	0.969329	1.03149	0.930557	1.11074	0.00118113
Clust_4_0_0.26805	36	1152.13	4	0.716111	0.0113645	112	67	0.722044	0.949127	1.12886	1.02714	0.702965	0.00119559
Clust_5_0_0.6885	20	780.825	5	0.7415	0.000166555	102	62	1.08213	1.09485	0.970429	0.973495	1.1116	0.0011965
Clust_2_0_0.69207	11	666.367	2	0.72	0.00260804	60	33	1.02554	0.939618	0.959108	0.926498	1.1069	0.00119831
Clust_5_0_0.422	25	499.488	5	0.6708	0.0299119	120	72	1.06078	1.01329	1.03867	0.985417	1.07648	0.0012034	Beta-2-microglobulin	P61769
Clust_2_0_0.71976	16	686.87	2	0.6425	0.0022976	95	55	1.00613	1.0282	0.97442	0.940798	1.06944	0.00121452		P00441	qPFLEMIHE
Clust_2_0_0.74952	92	715.854	2	0.609891	0.00409806	120	72	1.0362	1.02422	1.03723	0.980321	1.057	0.0012181
Clust_4_0_0.4344	32	634.067	4	0.670312	0.00280101	112	65	1.03912	1.20008	1.02227	0.919083	1.1306	0.00122038
Clust_2_0_0.82760	39	801.419	2	0.629487	0.00840914	120	72	0.865332	0.853281	0.950433	0.977944	0.884847	0.00122176	Amyloid-like protein 3	P51693	dELAPAGTGVSREA
Clust_5_0_0.15336	17	988.846	5	0.665882	0.000514329	87	50	0.81058	1.0608	0.97771	1.00345	0.807791	0.00123792
Clust_4_0_0.26801	16	1151.88	4	0.618125	0.00117365	95	61	0.709878	1.01599	1.12369	0.996963	0.71204	0.00124012
Clust_2_0_0.24398	37	470.753	2	0.663784	0.0425988	111	68	0.938253	0.926261	0.971181	0.988537	0.949133	0.00124032
Clust_4_0_0.23302	31	1034.55	4	0.657097	0.00337536	112	66	0.854531	1.04952	0.985702	0.977358	0.874328	0.00125656
Clust_3_0_0.58414	8	1228.64	3	0.80125	1.57684e-05	68	46	1.28807	1.34452	1.12113	0.964617	1.33532	0.00125862
Clust_3_0_0.48267	35	996.612	3	0.756857	8.15393e-05	103	60	1.08974	1.04371	1.01711	1.00401	1.08539	0.00126847
Clust_3_0_0.24104	64	668.337	3	0.647813	0.0110541	120	72	0.956307	0.958639	0.993615	1.02603	0.932047	0.00126939
Clust_3_0_0.18846	31	591.661	3	0.817742	0.000309476	120	72	1.13756	1.12306	1.12831	1.00275	1.13444	0.00128393
Clust_2_0_0.83799	8	810.375	2	0.52625	0.0261241	60	35	1.02315	1.17305	0.900401	0.895733	1.14225	0.0012848
Clust_4_0_0.21219	16	982.795	4	0.771875	0.000609107	77	51	1.04666	1.14709	1.01465	0.929971	1.12547	0.00131134
Clust_2_0_0.65254	24	633.8	2	0.691667	0.00640698	111	68	0.989369	1.02379	1.00798	0.884354	1.11875	0.00131228
Clust_3_0_0.31817	16	768.035	3	0.744375	0.00012047	85	49	1.07083	1.07791	0.935276	0.900673	1.18892	0.00131794
Clust_4_0_0.4146	8	628.577	4	0.7525	0.000168171	60	35	1.06049	1.04097	0.982727	0.973763	1.08906	0.00132361
Clust_3_0_0.30550	42	752.376	3	0.699524	0.00532488	120	72	0.982766	1.05778	0.86679	0.86465	1.13661	0.00132619	Secretogranin-1	P05060
Clust_4_0_0.5365	17	665.031	4	0.8	3.32388e-05	94	57	1.00576	0.986315	0.994695	0.960592	1.04702	0.00132884		P20396	eEEEEEGVEEEEEEEGGAVGPH
Clust_5_0_0.14793	65	974.931	5	0.829692	0.000157083	120	72	0.862204	1.05717	1.0481	1.06867	0.806804	0.00133437
Clust_2_0_0.66055	46	641.355	2	0.593261	0.00466655	120	72	1.06648	0.974958	1.00363	0.976524	1.09212	0.0013388
Clust_2_0_0.68844	79	663.406	2	0.614557	0.0193995	120	72	0.900248	0.871003	0.919669	0.997243	0.902737	0.00133997
Clust_3_0_0.13791	55	537.291	3	0.663091	0.137145	120	72	1.0913	1.09179	1.07461	0.989546	1.10283	0.00134087
Clust_4_0_0.23556	9	1039.55	4	0.895556	1.83456e-06	60	37	0.862931	1.03186	1.04707	0.993766	0.868344	0.00134512
Clust_2_0_0.85230	40	823.858	2	0.80925	0.00075867	112	69	0.982353	1.02434	0.966877	0.929885	1.05642	0.00134659
Clust_5_0_0.11218	61	887.466	5	0.713279	0.0189581	120	72	0.836816	0.981178	1.02623	0.961488	0.870334	0.00137495	Neurosecretory protein VGF	O15240	nAPPEPVPPPRAAPAPTHVRSPQPPPPAPAPARDELPDWN
Clust_4_0_0.11904	8	816.467	4	0.6475	0.000836626	61	31	1.20534	1.1466	1.12752	1.02693	1.17373	0.00137851
Clust_2_0_0.52631	139	565.352	2	0.614388	0.0185262	120	72	1.0857	1.06742	1.04472	1.0071	1.07805	0.00138948	Neurofilament heavy polypeptide	P12036
Clust_2_0_0.83183	14	805.411	2	0.637143	0.00174231	69	39	1.03447	1.01078	0.878959	0.918725	1.12598	0.00139632
Clust_3_0_0.28631	111	727.68	3	0.711261	0.00212651	120	72	0.959915	0.971451	0.888147	0.861834	1.1138	0.00139938
Clust_3_0_0.37282	37	838.097	3	0.631622	0.00137908	120	72	1.0102	0.991674	0.953596	0.932633	1.08317	0.0014036
Clust_5_0_0.12630	69	921.904	5	0.55087	0.0106036	120	72	0.76461	0.961738	1.12526	1.00142	0.763526	0.0014056
Clust_3_0_0.22452	34	644.98	3	0.630294	0.112828	120	72	1.06775	1.02023	1.01203	0.963805	1.10785	0.00140919
Clust_3_0_0.29420	51	737.333	3	0.563725	0.0694475	120	72	0.83225	0.946192	0.956464	0.983687	0.846052	0.00142089		O75093	vEcRGScPGQGccQGLR
Clust_4_0_0.21834	13	994.539	4	0.79	4.86574e-05	77	46	1.19802	1.24399	1.04384	0.970437	1.23452	0.00142437
Clust_4_0_0.23217	17	1032.54	4	0.694706	0.000387009	78	42	0.891129	1.02985	1.07803	1.01078	0.881629	0.001426	Neurosecretory protein VGF	O15240	aLAAVLLQALDRPASPPAPSGSQQGPEEEAAEALLTETV
Clust_3_0_0.26204	46	696.437	3	0.68087	0.00817391	120	72	1.01336	1.00787	1.01188	0.96983	1.04489	0.00143001
Clust_5_0_0.14789	18	974.731	5	0.798333	0.000591561	103	62	0.843593	1.05356	1.037	1.11368	0.757479	0.00143803
Clust_2_0_0.86085	46	831.487	2	0.400435	0.0554956	120	72	1.04091	1.00865	0.966608	0.945704	1.10067	0.00144198
Clust_5_0_0.3764	24	679.19	5	0.73875	0.000397374	94	54	1.07548	1.05967	1.02034	0.980048	1.09737	0.00145057
Clust_4_0_0.11382	8	806.668	4	0.63875	8.0845e-05	60	34	1.04756	1.07281	0.922528	0.940728	1.11357	0.00145482
Clust_4_0_0.429	49	445.504	4	0.69102	0.130195	120	72	0.862398	0.918241	0.993296	0.963966	0.894635	0.00145497	Vascular endothelial growth factor A	P15692
Clust_4_0_0.6129	13	684.631	4	0.776154	0.000317601	77	43	1.07814	0.999754	0.943301	0.987623	1.09165	0.00145538
Clust_4_0_0.11643	7	811.655	4	0.681429	0.000695908	61	34	1.23714	1.2108	1.07152	1.09886	1.12584	0.00145786
Clust_2_0_0.81762	13	788.888	2	0.730769	8.48413e-05	85	54	1.06091	1.01288	1.06076	0.99106	1.07048	0.00147203		B9A064
Clust_2_0_0.100753	23	991.886	2	0.825652	6.05864e-05	104	59	1.1398	1.0229	1.02959	0.988139	1.15348	0.00147246	Testican	Q08629
Clust_5_0_0.7106	12	787.607	5	0.836667	7.30251e-05	86	50	1.01884	1.06986	0.95974	0.93554	1.08904	0.00148367
Clust_4_0_0.8898	15	751.634	4	0.573333	0.0230982	103	64	1.0887	1.02365	0.984831	0.962754	1.13082	0.00148796
Clust_3_0_0.52958	38	1082.5	3	0.693947	0.00205853	120	72	0.903216	0.968217	1.02476	0.984094	0.917814	0.00150752	Somatostatin	P61278	lLSEPNQTENDALEPEDLSQAAEQDEM
Clust_3_0_0.22075	45	639.629	3	0.690667	0.00128544	120	72	1.03321	1.06024	1.02015	0.942948	1.09572	0.00150974		P25713
Clust_4_0_0.1277	27	506.3	4	0.723704	0.0203072	111	69	0.923326	0.932914	0.982345	0.984591	0.937777	0.00151705
Clust_3_0_0.22074	13	639.625	3	0.787692	0.00134934	59	37	1.01862	1.01328	1.00124	0.940727	1.0828	0.00151845	Neurosecretory protein VGF	O15240
Clust_5_0_0.9981	7	857.48	5	0.662857	0.00010093	59	33	0.827735	0.871472	1.0473	0.975814	0.848251	0.00152061
Clust_2_0_0.6573	10	416.787	2	0.755	0.0120075	60	31	0.884593	0.904558	0.979996	0.991266	0.892388	0.0015304
Clust_2_0_0.71937	19	686.407	2	0.773158	0.00141223	68	41	1.03916	1.0408	1.01427	0.949724	1.09417	0.00153263
Clust_3_0_0.24385	42	672.413	3	0.439762	0.0569015	120	72	0.99549	1.00467	0.956989	0.932359	1.06771	0.00153376
Clust_2_0_0.87800	55	848.433	2	0.605273	0.00736357	120	72	1.01445	1.03714	0.982753	0.968061	1.04792	0.00153779
Clust_4_0_0.724	53	471.043	4	0.770377	0.0161097	120	72	0.870021	0.924879	0.989761	1.01544	0.85679	0.00154076	Neuroendocrine protein 7B5	P05408
Clust_2_0_0.90016	41	869.945	2	0.367561	0.0671467	120	72	1.05556	1.02837	1.00153	0.999505	1.05608	0.00156201	Integral membrane protein 2A	O43736
Clust_5_0_0.13597	8	944.919	5	0.725	5.68687e-05	60	36	1.11519	1.12318	0.979601	1.0231	1.09002	0.00156477
Clust_2_0_0.39536	56	519.296	2	0.774821	0.0175839	120	72	0.798721	0.805997	0.791475	0.927323	0.861319	0.00157056
Clust_2_0_0.79807	37	765.901	2	0.640811	0.0433868	120	72	0.920408	0.923124	0.948983	1.0031	0.917562	0.00157502	Amyloid-like protein 4	P51693	dELAPAGTGVSRE
Clust_5_0_0.11602	22	895.055	5	0.679091	0.00301053	104	61	0.969133	1.01364	0.94008	0.919228	1.05429	0.00158061
Clust_2_0_0.6920	10	417.714	2	0.828	0.00312718	60	34	0.957983	0.987711	1.01845	1.0698	0.89548	0.00158233		Q8WZ42
Clust_3_0_0.36612	27	830.338	3	0.818148	0.000104755	104	60	1.03626	0.965702	1.04389	0.969394	1.06898	0.00159867			eDDEDEDDEEAGPDQLPLGDG
Clust_4_0_0.11044	11	801.149	4	0.676364	0.000327697	70	37	1.07813	1.05031	0.976021	0.924912	1.16566	0.00160385	Secretogranin-1	P05060
Clust_3_0_0.23291	42	656.978	3	0.807143	0.000243063	112	65	0.99823	1.02841	0.973651	0.940099	1.06183	0.00160484
Clust_5_0_0.4897	73	722.197	5	0.610411	0.0200373	120	72	1.03865	1.02132	0.974488	0.960705	1.08113	0.00160496		Q9H4D0
Clust_4_0_0.12841	9	832.871	4	0.837778	0.000102722	58	33	1.07882	1.07849	0.96827	0.937992	1.15014	0.00160559
Clust_2_0_0.19520	123	455.712	2	0.728537	0.0623086	120	72	0.937106	0.945274	0.975899	1.0201	0.918642	0.00161603		P21810
Clust_2_0_0.96776	31	942.906	2	0.778387	0.000539867	102	62	1.14882	1.07081	0.980371	1.01106	1.13625	0.00161757
Clust_5_0_0.7545	16	798.023	5	0.830625	1.89416e-05	94	55	1.11748	1.08251	1.1166	0.99154	1.12702	0.00161778
Clust_3_0_0.26435	82	699.947	3	0.806829	0.00287647	120	72	0.984765	1.00286	0.924395	0.895835	1.09927	0.00162102	Testican	Q08629
Clust_3_0_0.31276	43	761.379	3	0.697907	0.000652068	120	72	1.0154	1.05326	0.952683	0.946202	1.07313	0.00162609
Clust_2_0_0.26568	19	476.773	2	0.794211	0.00342477	102	63	0.897604	0.87214	0.929876	0.932999	0.962063	0.00162881
Clust_2_0_0.46838	209	540.311	2	0.523158	0.171374	120	72	0.945544	0.919909	0.985096	1.02511	0.922381	0.00163607		Q9HBT6
Clust_2_0_0.80438	7	772.562	2	0.744286	0.000228029	60	35	1.13322	1.04226	1.12927	0.973979	1.16349	0.00163686
Clust_4_0_0.1294	27	507.511	4	0.788889	0.00185059	112	66	0.954308	0.922414	0.975193	0.994455	0.959629	0.00164428		Q9BQT9
Clust_4_0_0.16368	23	898.443	4	0.680435	0.00574479	93	58	0.993398	1.05681	1.02881	0.928262	1.07017	0.00165309
Clust_5_0_0.7661	8	801.228	5	0.8575	7.64435e-07	59	41	1.21711	1.16241	1.09028	0.990877	1.22831	0.00166359
Clust_2_0_0.41330	9	523.818	2	0.781111	0.00793952	60	36	0.91136	1.07013	1.06372	1.076	0.846991	0.00167176
Clust_5_0_0.8141	17	814.264	5	0.771765	2.77958e-05	95	56	1.01013	1.01796	0.943813	0.92757	1.089	0.00168272
Clust_3_0_0.19174	48	595.639	3	0.732083	0.00616189	120	72	0.930148	0.908078	0.941762	1.0137	0.917573	0.00168441	Pro-neuropeptide Y	P01303	skPDNPGEDAPAE
Clust_5_0_0.15334	29	988.697	5	0.41	0.00572172	103	63	0.845371	0.96289	0.979022	1.00856	0.838195	0.00169159
Clust_4_0_0.23612	16	1041.03	4	0.718125	0.000335987	94	59	0.850233	0.931945	0.982367	0.988612	0.860028	0.00169584
Clust_4_0_0.16574	12	902.379	4	0.929167	2.04552e-06	69	40	1.09208	1.02754	1.06051	0.981136	1.11307	0.00170132
Clust_2_0_0.90849	14	878.447	2	0.635	0.000234422	94	57	0.996612	1.02742	1.01052	0.935176	1.06569	0.0017024
Clust_2_0_0.61002	25	607.363	2	0.5984	0.00140517	103	63	1.02752	0.971266	0.972587	0.972559	1.05651	0.00170573
Clust_5_0_0.10767	31	876.707	5	0.650645	0.0303472	103	60	1.15182	1.09555	1.11826	1.02455	1.12421	0.00170934
Clust_2_0_0.84431	21	816.383	2	0.574286	0.00656548	94	59	1.18724	1.0943	1.12088	1.0781	1.10124	0.0017241
Clust_4_0_0.4180	19	629.559	4	0.754737	0.000105107	79	48	1.11427	1.11195	0.966441	0.974332	1.14363	0.00173086	Clusterin	P10909
Clust_3_0_0.18250	7	583.995	3	0.762857	0.000200244	61	37	0.90551	0.834223	0.929291	1.01767	0.889784	0.001734
Clust_4_0_0.25295	19	1095.52	4	0.745263	0.000172408	85	52	1.03157	1.10314	0.961394	0.939657	1.09782	0.00174404
Clust_3_0_0.31773	12	767.385	3	0.636667	0.00179491	60	38	1.08056	1.03927	0.954765	1.01278	1.06693	0.00176756
Clust_5_0_0.4085	11	691.789	5	0.681818	0.000385391	70	44	1.10636	1.00812	1.04421	1.00076	1.10553	0.00177337
Clust_5_0_0.5976	10	754.654	5	0.785	3.92275e-05	70	42	0.968343	1.04895	1.11588	1.10359	0.877452	0.00177753
Clust_3_0_0.6151	41	474.291	3	0.626341	0.00210322	120	72	0.945135	0.834984	1.022	1.10324	0.85669	0.00177785
Clust_5_0_0.7101	24	787.407	5	0.841667	5.92525e-05	111	68	1.04319	1.05707	0.966431	0.937862	1.11231	0.00178102	Calsyntenin-4	O94985
Clust_3_0_0.56783	11	1177.25	3	0.818182	0.000114403	60	36	1.13999	1.16889	1.04317	0.937168	1.21642	0.00179163
Clust_3_0_0.26193	20	696.377	3	0.5255	0.00235145	85	50	1.04207	1.02153	1.02704	0.962644	1.0825	0.00179223
Clust_5_0_0.10779	26	876.907	5	0.817308	4.62768e-05	103	64	1.13952	1.04677	1.12494	1.02002	1.11716	0.00179879
Clust_2_0_0.76814	18	735.385	2	0.585	0.00305507	86	57	1.0745	1.05064	1.01304	0.948206	1.13319	0.00180229
Clust_3_0_0.57087	12	1186.81	3	0.879167	1.26248e-05	86	51	1.0327	1.05364	1.02066	0.931657	1.10846	0.00180842
Clust_5_0_0.11822	21	900.268	5	0.741905	0.000310577	93	55	1.08934	1.10431	1.02547	0.988868	1.10161	0.00180878
Clust_4_0_0.9386	20	762.38	4	0.641	0.000625629	112	66	1.04884	1.08907	0.918236	0.933558	1.12348	0.00182442	Clusterin	P10909
Clust_4_0_0.8264	15	737.157	4	0.722	0.000396312	77	45	0.993763	1.02712	0.942619	0.939568	1.05768	0.00182527	Amyloid-like protein 4	Q06481	gSGVGEQDGGLIGAEEkVINSkN
Clust_2_0_0.79548	63	763.392	2	0.768254	0.00128973	120	72	0.932626	0.989911	1.016	1.04384	0.893453	0.00182601
Clust_3_0_0.50575	30	1034.5	3	0.782333	4.8548e-05	120	72	1.11157	1.07329	1.04524	0.980173	1.13406	0.00183925	Clusterin	P10909
Clust_3_0_0.155	22	402.901	3	0.843182	0.00414747	120	72	1.15052	1.09847	1.07029	1.01351	1.13519	0.00183927
Clust_2_0_0.69911	40	672.387	2	0.60925	0.00273977	120	72	0.899907	0.906339	0.994898	1.01051	0.890546	0.00184087
Clust_3_0_0.54797	20	1120.92	3	0.6065	0.00078319	104	63	1.13277	1.03785	1.02654	0.96894	1.16908	0.00185646
Clust_5_0_0.7999	19	811.014	5	0.751579	0.000763006	85	52	1.07758	1.07226	0.932741	0.932984	1.15499	0.00185713
Clust_2_0_0.85393	195	825.509	2	0.662718	0.0376706	120	72	1.05197	1.02646	1.0594	1.00372	1.04806	0.00185913
Clust_4_0_0.20595	21	971.528	4	0.822857	0.000370607	103	66	0.817077	1.11357	1.19509	1.10601	0.738763	0.00185949
Clust_2_0_0.68370	68	658.382	2	0.849559	0.00407914	120	72	1.01573	0.98557	0.995226	0.97378	1.04308	0.00186197		Q9ULL5	pPPPPPPPPPP
Clust_3_0_0.25686	36	689.007	3	0.391667	0.0180776	120	72	1.0214	1.00463	0.958823	0.938968	1.08779	0.00186994
Clust_3_0_0.34479	23	804.484	3	0.76087	0.000247508	77	45	1.1432	1.02307	1.05348	1.01056	1.13126	0.00187063
Clust_2_0_0.76645	19	733.38	2	0.667368	0.000238389	96	55	1.06524	1.03541	0.96643	0.960758	1.10875	0.00187552
Clust_2_0_0.61228	31	609.335	2	0.566774	0.0235112	111	68	1.01961	0.988017	1.0426	0.96956	1.05163	0.00187965
Clust_4_0_0.25133	21	1091.02	4	0.792381	0.00109709	102	63	1.03686	0.970945	0.973059	0.948709	1.09291	0.00188693
Clust_3_0_0.21297	63	628.014	3	0.680952	0.0108488	120	72	0.955619	1.07575	1.05973	1.14025	0.83808	0.00188807
Clust_3_0_0.23681	28	662.32	3	0.685	0.000404085	104	63	1.04117	1.07259	1.00974	0.931203	1.11809	0.00189141		Q99523
Clust_3_0_0.19083	44	595.031	3	0.570909	0.0133509	120	72	1.0101	1.177	0.921276	0.901317	1.1207	0.00189527
Clust_3_0_0.36817	47	832.467	3	0.560851	0.0127017	120	72	0.953198	1.00148	0.834256	0.861295	1.1067	0.00190045
Clust_3_0_0.18559	15	587.36	3	0.824	0.000863839	86	50	1.06907	1.04196	1.00922	0.966071	1.10662	0.00190253
Clust_2_0_0.56265	56	583.376	2	0.801964	0.0379858	120	72	1.05441	1.02434	1.03154	0.9659	1.09163	0.00190988
Clust_2_0_0.76431	12	730.847	2	0.800833	4.69314e-05	86	50	1.0209	1.06362	0.973441	0.94247	1.08322	0.00193423			aQDLNAPSDWD
Clust_4_0_0.23603	16	1040.78	4	0.7725	6.36758e-05	94	59	0.864725	1.01873	0.958738	1.01375	0.852995	0.00193924
Clust_5_0_0.9399	34	843.858	5	0.743235	0.00149516	112	67	1.1246	1.16029	1.07928	0.997818	1.12706	0.00194138
Clust_2_0_0.48360	38	545.846	2	0.598684	0.00935946	120	72	1.05572	1.03175	0.991772	0.988425	1.06808	0.00194716		Q15437
Clust_4_0_0.4453	284	636.85	4	0.67581	0.00578342	120	72	0.903983	1.03235	0.966092	0.99649	0.907166	0.00195056	Cholecystokinin	P06307	vPPADPAGSGLQRAEEAPRRQL
Clust_2_0_0.81639	16	787.613	2	0.555	0.00492792	85	56	1.06893	1.12327	0.957319	0.918677	1.16355	0.00195625
Clust_3_0_0.32419	30	776.06	3	0.411	0.0170966	95	54	0.952849	0.969231	0.980567	0.922801	1.03256	0.00195677	Neurosecretory protein VGF	O15240
Clust_5_0_0.14306	16	964.134	5	0.821875	0.000190076	94	63	0.787005	0.977173	0.98282	1.00081	0.786371	0.00195846
Clust_3_0_0.59829	11	1284.03	3	0.754545	0.000776145	77	47	0.76599	1.07201	0.915671	1.05949	0.72298	0.00197114
Clust_2_0_0.57217	10	588.665	2	0.891	3.41032e-05	69	41	1.04364	0.959244	0.943703	0.955646	1.09208	0.00197887
Clust_4_0_0.10449	30	786.652	4	0.327	0.0532937	120	72	1.11261	1.07444	1.04883	0.993075	1.12037	0.00198325	FXYD domain-containing ion transport regulator 6	Q9H0Q3
Clust_2_0_0.96083	17	935.477	2	0.769412	1.29526e-05	87	50	0.980673	1.05687	0.916371	0.893551	1.0975	0.00198348
Clust_3_0_0.18742	29	589.99	3	0.65	0.106709	103	62	1.29888	0.889838	1.03777	1.01998	1.27343	0.00198356
Clust_3_0_0.51125	39	1044.8	3	0.703846	0.000297886	120	72	0.904662	1.02071	1.00104	1.01599	0.890425	0.00198876	Somatostatin	P61278	lSEPNQTENDALEPEDLSQAAEQDEM
Clust_3_0_0.35385	14	815.666	3	0.654286	0.000336924	86	52	1.03807	1.11175	1.00203	0.956814	1.08492	0.00199002	Testican	Q08629
Clust_2_0_0.90979	15	879.953	2	0.548	0.0128509	78	52	1.03599	0.993936	0.999552	0.921629	1.12409	0.00199014
Clust_2_0_0.24561	71	471.758	2	0.519155	0.07107	120	72	0.939491	0.978949	0.974125	1.01774	0.923118	0.0020332		Q6ZNJ1
Clust_3_0_0.55194	10	1131.22	3	0.877	4.54244e-06	67	38	1.04764	1.01535	0.919227	0.9292	1.12746	0.00203378
Clust_5_0_0.4901	20	722.397	5	0.6875	0.000180699	85	51	1.01951	1.02462	0.96321	0.943844	1.08017	0.00204236
Clust_2_0_0.71431	90	683.345	2	0.743889	0.0037986	120	72	0.986585	0.976059	0.962146	0.961232	1.02638	0.00204449	ProSAAS	Q9UHG2	hDVGSELPPEG
Clust_2_0_0.78015	25	747.963	2	0.5584	0.0106702	102	60	1.03908	1.13713	0.945026	0.959731	1.08268	0.00204569
Clust_2_0_0.44482	36	532.799	2	0.590278	0.0655635	120	72	0.874567	0.795753	0.971694	1.04656	0.835657	0.00204606		Q14004
Clust_2_0_0.61191	28	609.273	2	0.644286	0.0121485	111	67	0.977727	0.997664	1.03653	0.92175	1.06073	0.00205401
Clust_4_0_0.3570	12	612.085	4	0.754167	8.41208e-05	77	52	1.0728	1.02795	0.978584	0.943734	1.13676	0.00205713	Neuroendocrine protein 7B6	P05408
Clust_3_0_0.43765	20	927.008	3	0.8005	1.75185e-05	104	63	1.00871	0.999673	0.973127	0.959031	1.0518	0.00206488
Clust_2_0_0.110131	50	1173.47	2	0.8464	0.000390789	120	72	1.13026	1.08863	1.09049	0.964381	1.17201	0.0020657	Testican	Q08629
Clust_2_0_0.75456	11	720.363	2	0.59	0.000642044	76	45	1.02163	1.09965	0.968387	0.943148	1.08322	0.0020946
Clust_3_0_0.21484	9	631	3	0.615556	0.000554824	68	41	0.987611	0.94343	0.93777	0.918066	1.07575	0.00210269	CD99 antigen	P14209
Clust_2_0_0.65237	18	633.734	2	0.702778	0.0017611	94	57	1.01058	1.12623	1.0225	0.852572	1.18533	0.00210562
Clust_2_0_0.23882	21	468.249	2	0.64	0.0132794	112	65	0.887893	0.941058	0.937046	1.02511	0.866148	0.00212098		O60879
Clust_2_0_0.68075	29	655.85	2	0.332069	0.284342	120	72	1.01052	0.982936	0.996366	0.95128	1.06228	0.00212613
Clust_5_0_0.259	23	475.069	5	0.645217	0.0032655	111	66	0.959616	0.968291	1.03473	1.02218	0.938797	0.00213029
Clust_4_0_0.8157	62	734.629	4	0.589677	0.0835757	120	72	1.06272	1.02109	1.069	0.989831	1.07364	0.00213289	Amyloid-like protein 7	Q06481
Clust_2_0_0.7177	65	418.251	2	0.769385	0.00905571	120	72	0.927784	0.973821	0.942945	0.992984	0.934339	0.00214574
Clust_2_0_0.83791	10	810.29	2	0.563	0.00127794	66	43	1.06304	1.16246	0.911589	0.958422	1.10915	0.00214838
Clust_4_0_0.10128	17	778.876	4	0.740588	0.000101971	85	50	1.11501	1.07917	1.07241	0.98584	1.13103	0.00215511	Clusterin	P10909
Clust_4_0_0.9463	68	763.676	4	0.623529	0.00447906	120	72	0.978573	1.03783	0.957714	0.935406	1.04615	0.00216684
Clust_4_0_0.25823	37	1111.26	4	0.354324	0.0112388	120	72	1.11091	1.09298	1.02847	0.992076	1.11979	0.00217655
Clust_4_0_0.12873	49	833.423	4	0.612041	0.00291351	111	68	1.00136	0.999197	0.969845	0.935237	1.0707	0.00218007	Clusterin	P10909	dQTVSDNELQEMSNQGSkYVNkE
Clust_5_0_0.14803	28	975.132	5	0.705714	0.00555618	112	66	0.853914	1.03058	1.01923	1.07326	0.795629	0.00219245
Clust_5_0_0.3549	12	670.36	5	0.759167	0.000151462	69	43	1.03171	0.950981	1.00384	0.913068	1.12993	0.0021952
Clust_3_0_0.36135	21	824.662	3	0.767143	0.000123741	86	49	1.00505	0.964761	0.977963	0.938704	1.07068	0.00220328
Clust_3_0_0.62160	10	1562.08	3	0.745	0.00443288	60	37	0.828679	1.04635	1.2159	1.0624	0.780008	0.00220953
Clust_2_0_0.86467	12	834.923	2	0.654167	0.000162628	86	51	1.01575	1.0394	0.999744	0.94124	1.07916	0.00221619
Clust_5_0_0.9098	10	836.999	5	0.784	1.55265e-05	69	41	1.20365	1.13051	0.961101	0.951557	1.26493	0.00222124
Clust_4_0_0.723	21	471.015	4	0.730476	0.00400662	102	61	1.08403	0.932606	0.951617	1.00665	1.07688	0.00222283
Clust_5_0_0.9998	64	858.063	5	0.635938	0.00399672	120	72	0.892247	1.05459	1.05624	1.02931	0.866837	0.00223668
Clust_3_0_0.61463	11	1405.43	3	0.775455	0.000132358	77	49	1.17574	1.19348	0.959537	0.991213	1.18616	0.00224102
Clust_2_0_0.76655	33	733.428	2	0.675758	0.0187968	120	72	1.06035	1.0357	0.955615	0.947993	1.11852	0.00225444
Clust_5_0_0.8144	16	814.409	5	0.820625	0.000591861	95	58	0.84631	1.00121	1.06625	1.01384	0.834758	0.00227618	Neurosecretory protein VGF	O15240
Clust_3_0_0.61256	45	1380.05	3	0.633111	0.00653926	120	72	0.877189	1.03612	1.05453	1.01094	0.867693	0.00227788
Clust_2_0_0.87181	32	841.91	2	0.6975	0.000297083	111	66	1.01904	1.06738	0.953054	0.956793	1.06506	0.00228385		P02787
Clust_5_0_0.8661	11	827.832	5	0.75	0.000144602	68	39	0.989309	0.995779	0.95586	0.902231	1.09651	0.00228495
Clust_2_0_0.81808	24	789.422	2	0.695	0.00130422	103	63	0.987447	1.06422	0.91288	0.870675	1.13412	0.00228998	ProSAAS	Q9UHG2	hDVGSELPPEGVL
Clust_3_0_0.10643	14	512.974	3	0.672857	0.00396141	77	47	0.949869	0.801236	1.0249	1.01145	0.939119	0.00229598	Integral membrane protein 2A	O43736
Clust_2_0_0.26390	33	476.27	2	0.593333	0.0238552	112	66	0.889322	0.953216	0.938911	0.96934	0.917451	0.00232502
Clust_3_0_0.13781	17	536.983	3	0.648235	0.000472775	86	50	0.883871	0.901104	0.9892	1.0379	0.851598	0.00232687	Cadherin-12	P55287
Clust_2_0_0.68373	52	658.385	2	0.785	0.00402327	111	68	1.01435	0.973473	0.987667	0.97591	1.03939	0.00234202		Q9ULL5	pPPPPPPPPPP
Clust_3_0_0.35168	47	812.773	3	0.54234	0.0479857	120	72	1.12576	1.14191	0.955787	0.937618	1.20066	0.0023675		Q6Q759
Clust_5_0_0.14032	14	957.666	5	0.765714	0.00032082	77	45	1.10089	1.01068	1.01975	0.938279	1.17331	0.00236971
Clust_2_0_0.21882	38	464.75	2	0.738421	0.0608027	120	72	0.873493	0.920908	0.989509	1.00482	0.869304	0.00239329
Clust_2_0_0.71882	36	685.929	2	0.479722	0.0216382	112	67	1.03183	1.00874	0.970036	0.961689	1.07294	0.00240597		P02768
Clust_5_0_0.10841	20	878.052	5	0.695	0.00146906	95	57	1.07561	1.19891	1.06772	0.970319	1.10852	0.00240889
Clust_5_0_0.8395	27	821.823	5	0.743333	0.000282121	120	72	1.03889	1.09074	0.931208	0.909038	1.14284	0.00241109	Calsyntenin-5	O94985
Clust_3_0_0.21407	40	629.654	3	0.645	0.00630021	120	72	0.979176	1.00456	0.951972	0.939212	1.04255	0.00242474	Prostaglandin-H2 D-isomerase	P41222	aPEAQVSVQPNFQQD
Clust_2_0_0.70790	12	678.857	2	0.6325	0.00322115	68	43	0.966421	0.953586	0.986857	0.888465	1.08774	0.00243025
Clust_2_0_0.69846	34	671.884	2	0.620882	0.019159	120	72	1.03811	0.969528	1.00976	0.961223	1.07999	0.0024415		Q14004
Clust_2_0_0.13433	14	435.741	2	0.746429	0.0131081	85	52	0.977256	0.976967	1.01786	1.0486	0.931966	0.00244974		Q9UPT8
Clust_2_0_0.112067	53	1260.31	2	0.613019	0.0013462	120	72	0.92296	1.18386	1.0257	1.06543	0.866282	0.00244988
Clust_4_0_0.8578	28	744.589	4	0.767143	0.000165889	111	69	1.0025	0.965335	0.965626	0.958175	1.04626	0.00245202
Clust_5_0_0.7523	21	797.623	5	0.823333	0.000186808	102	63	1.19154	1.20605	1.15573	1.01525	1.17365	0.00247237	Clusterin	P10909	aSHTSDSDVPSGVTEVVVkLFDSDPITVTVPVEV
Clust_2_0_0.59749	55	601.772	2	0.782909	0.000575997	120	72	1.00921	0.96543	0.980981	0.947628	1.06499	0.00247262
Clust_3_0_0.13582	12	533.666	3	0.670833	0.000384602	68	40	0.93895	0.899876	1.08597	1.11089	0.845225	0.00247857	Clusterin	P10909
Clust_2_0_0.67826	12	654.409	2	0.716667	0.00573667	87	53	1.07227	0.964013	1.04342	0.90676	1.18253	0.00248642
Clust_4_0_0.7586	7	720.855	4	0.71	7.14781e-05	61	41	1.0132	1.04301	0.98245	0.920637	1.10055	0.00249904		P18583
Clust_4_0_0.5767	13	675.77	4	0.73	0.00207668	85	54	1.06747	1.01434	1.00455	0.976721	1.09292	0.00249939
Clust_4_0_0.14624	69	865.892	4	0.629855	0.0439368	120	72	0.846683	0.988087	1.0146	0.987232	0.857633	0.0025044	Neurosecretory protein VGF	O15240	gGEERVGEEDEEAAEAEAEAEEAERARQNA
Clust_3_0_0.25484	31	686.047	3	0.709677	0.000802728	111	67	1.03414	1.04496	0.973182	0.963557	1.07325	0.00252784	ApoE	P02649	kVEQAVETEPEPEL
Clust_3_0_0.34910	30	809.69	3	0.676667	0.00148279	104	60	1.08	1.06894	1.00132	0.974195	1.10861	0.00254078
Clust_3_0_0.41977	36	902.136	3	0.761944	0.000865789	120	72	0.935916	1.03702	1.01489	1.01544	0.921685	0.00256595	Pro-neuropeptide Y	P01303	sSPETLISDLLMRESTENVPRT
Clust_2_0_0.20215	23	457.778	2	0.608696	0.0166817	103	64	0.986438	0.885609	0.888744	1.13455	0.86945	0.00256654
Clust_3_0_0.21354	71	628.94	3	0.812394	0.011262	120	72	1.1264	0.998206	1.02011	0.98586	1.14256	0.00257701
Clust_3_0_0.32503	24	777.091	3	0.77875	0.000133252	94	56	1.02851	0.97256	0.989398	0.947306	1.08572	0.00259188	Clusterin	P10909
Clust_3_0_0.49124	9	1010.1	3	0.92	8.02962e-07	69	40	1.0818	1.01187	0.883976	0.874492	1.23706	0.00259445
Clust_4_0_0.25538	32	1102.02	4	0.4575	0.00647401	103	60	1.00545	1.10766	0.939727	0.936962	1.0731	0.00260224
Clust_3_0_0.31491	39	763.752	3	0.414872	0.0204424	120	72	0.994688	1.03041	0.9707	0.92531	1.07498	0.00261095		O00584	gLRVcEDGPVFYPPPk
Clust_2_0_0.105823	37	1070.52	2	0.65027	0.00171301	112	66	1.1105	1.0412	1.01271	0.959112	1.15784	0.00261727
Clust_4_0_0.8755	34	748.644	4	0.370588	0.0600674	120	72	1.0247	1.08696	0.974833	0.946354	1.08279	0.00262621
Clust_3_0_0.20388	41	613.64	3	0.557073	0.0118741	120	72	1.05454	1.0157	1.00526	0.973683	1.08304	0.00262708	Major Prion Protein	P04156	gGSRYPGQGSPGGNRY
Clust_2_0_0.81813	41	789.451	2	0.616829	0.00123269	120	72	0.942305	0.96726	1.00239	1.01121	0.931856	0.00263282	Integral membrane protein 2A	O43736	iVETkIcQE
Clust_2_0_0.73574	49	700.839	2	0.733061	0.0207908	120	72	0.981447	1.0094	0.984463	0.950814	1.03222	0.00263721
Clust_4_0_0.21060	19	979.521	4	0.716316	0.000576197	87	51	1.13409	1.20513	1.03934	0.997107	1.13738	0.00263732
Clust_2_0_0.80800	178	776.836	2	0.509831	0.0620976	120	72	1.00206	1.02472	0.974848	0.961732	1.04193	0.00265306		P02675
Clust_3_0_0.44326	13	934.874	3	0.839231	9.26881e-06	94	54	1.11205	1.00112	1.01035	0.962476	1.15541	0.00266247	Clusterin	P10909
Clust_4_0_0.27113	11	1163.55	4	0.773636	0.00222203	70	43	0.848632	1.01839	0.989177	1.02582	0.827274	0.00268206
Clust_3_0_0.59938	76	1289.36	3	0.636053	0.0113433	120	72	0.830312	1.10565	1.09544	1.07817	0.770112	0.00269273
Clust_5_0_0.3356	10	662.536	5	0.579	0.000402746	68	36	1.03199	1.05846	0.982483	0.894999	1.15307	0.00270178	CD99 antigen	P14209
Clust_2_0_0.75181	21	717.433	2	0.690476	0.00201771	94	56	1.0254	0.953653	0.886789	0.91502	1.12063	0.00270715
Clust_3_0_0.9084	54	500.261	3	0.680741	0.0257603	120	72	0.854941	1.04887	1.02342	1.04315	0.819578	0.00271079		O94813
Clust_2_0_0.66787	14	646.396	2	0.803571	0.00731293	77	43	1.00302	0.97708	0.990166	0.934779	1.073	0.00272518
Clust_4_0_0.15580	38	883.736	4	0.665789	0.053396	120	72	1.02754	1.06055	0.97177	0.936353	1.09739	0.00273469
Clust_4_0_0.16778	17	906.385	4	0.834118	4.31941e-06	102	59	0.968444	0.913773	0.885172	0.870306	1.11276	0.00274345
Clust_2_0_0.81462	96	785.35	2	0.703958	0.0218972	120	72	1.01199	1.03046	0.955011	0.975714	1.03717	0.00274605		P02675
Clust_3_0_0.26107	10	695.365	3	0.582	0.00159715	61	31	1.14006	1.12935	1.00796	0.889058	1.28232	0.00274752
Clust_3_0_0.26061	52	694.682	3	0.626538	0.0777547	120	72	1.10041	1.04112	1.02955	1.01029	1.0892	0.00275755		Q6UX71
Clust_2_0_0.79768	32	765.445	2	0.570312	0.0130789	103	63	1.03544	1.05202	1.01101	0.954166	1.08518	0.00275846
Clust_3_0_0.58033	10	1217.26	3	0.786	0.000310393	67	36	0.692462	0.888802	0.962072	0.956044	0.7243	0.00275884
Clust_4_0_0.9295	33	760.885	4	0.721212	0.00109605	112	65	1.03225	0.984023	0.999442	0.952848	1.08333	0.00276421
Clust_4_0_0.23532	12	1039.04	4	0.888333	1.24193e-07	77	46	0.872988	0.958971	1.08101	1.06355	0.820826	0.00276803
Clust_4_0_0.7395	11	714.895	4	0.729091	0.000131818	60	37	1.28715	1.51393	1.06342	0.929079	1.38541	0.00277669		Q5T848
Clust_3_0_0.41928	176	901.454	3	0.777443	0.00137641	120	72	0.928566	0.966506	0.890502	0.893422	1.03934	0.00277676	ProSAAS	Q9UHG2
Clust_2_0_0.71975	20	686.851	2	0.5735	0.00691753	77	43	0.988833	1.01516	1.00833	0.917387	1.07788	0.0027829		P02652	yDYQSLQIGG
Clust_3_0_0.4781	23	456.589	3	0.712609	0.00103095	103	63	1.04105	1.02252	0.997373	0.947771	1.09842	0.0027874	Testican	Q92563
Clust_3_0_0.39752	14	869.768	3	0.647857	0.00086559	87	54	1.02658	0.988124	0.960437	0.925849	1.10879	0.00278771
Clust_3_0_0.31044	119	758.357	3	0.662689	0.00484197	120	72	1.08679	1.05193	1.02474	0.971078	1.11916	0.00278797
Clust_3_0_0.38344	7	851.142	3	0.75	0.000189804	59	37	1.00393	0.967998	0.993272	0.891532	1.12607	0.00278798
Clust_5_0_0.8883	17	832.272	5	0.673529	0.000161379	95	55	1.0834	1.02755	1.00128	0.945397	1.14598	0.00279503
Clust_4_0_0.6128	35	684.631	4	0.309143	0.214057	120	72	1.01695	1.03643	0.984389	0.964898	1.05395	0.00281024
Clust_2_0_0.40133	30	521.321	2	0.836	0.00047867	120	72	0.937588	0.909654	0.966555	0.969772	0.966813	0.00281104		Q86UX2
Clust_4_0_0.25313	8	1095.88	4	0.80875	0.000268261	68	44	1.16655	1.05509	1.00522	1.00021	1.16631	0.00281542
Clust_4_0_0.25530	20	1101.78	4	0.708	0.000494666	94	54	0.976298	1.10033	0.911992	0.906529	1.07696	0.00282059
Clust_2_0_0.81069	48	780.371	2	0.795	9.4004e-05	120	72	1.00799	0.998555	1.0027	0.960822	1.04909	0.00282904	Clusterin	P10909	hTSDSDVPSGVTE
Clust_2_0_0.69160	9	665.791	2	0.783333	1.18044e-05	78	47	0.985384	0.994936	0.86516	0.858087	1.14835	0.00283353
Clust_4_0_0.6987	45	705.087	4	0.592444	0.0204239	120	72	1.06319	1.07646	1.03089	0.993819	1.0698	0.00284038	Clusterin	P10909
Clust_3_0_0.3864	25	445.613	3	0.7	0.00105211	120	72	0.944714	0.878612	0.973322	1.01014	0.935229	0.00284193
Clust_2_0_0.47336	49	542.282	2	0.559796	0.0199756	120	72	1.07606	0.979404	1.01146	0.98882	1.08823	0.00284641
Clust_2_0_0.26072	26	475.317	2	0.651923	0.0173013	102	63	0.943923	0.882479	0.980034	1.05258	0.896768	0.00286979
Clust_2_0_0.58409	53	594.355	2	0.618302	0.110431	120	72	1.03238	0.994664	1.0206	0.982727	1.05053	0.00287509
Clust_4_0_0.24069	16	1054.45	4	0.876875	3.74411e-05	77	45	1.15685	1.26702	1.0107	0.9456	1.22341	0.00288038
Clust_3_0_0.2991	39	438.257	3	0.582821	0.0191961	120	72	0.861744	0.873555	1.00069	0.948913	0.908138	0.0028846		A6NJT0
Clust_2_0_0.88725	9	857.613	2	0.696667	0.000290546	59	37	1.04804	1.04192	0.970665	0.940639	1.11418	0.00290624
Clust_3_0_0.54775	26	1120.59	3	0.287308	0.237858	112	66	0.996718	1.08377	0.942614	0.937592	1.06306	0.00290659	Clusterin	P10909	aSHTSDSDVPSGVTEVVVkLFDSDPITV
Clust_3_0_0.27514	33	713.682	3	0.699697	0.0137178	112	66	1.06139	1.13456	1.03162	0.953581	1.11306	0.00293004
Clust_4_0_0.17244	36	914.435	4	0.743611	0.00454899	112	67	0.983418	1.03884	0.953617	0.923885	1.06444	0.00293281
Clust_2_0_0.88919	31	859.544	2	0.825161	6.0709e-05	102	62	0.996864	0.987894	0.971304	0.943262	1.05683	0.00293847
Clust_2_0_0.102440	33	1015.57	2	0.730909	0.00384861	120	72	0.887848	1.01201	0.988302	0.99672	0.89077	0.00293851	Neurosecretory protein VGF	O15240	aPPEPVPPPRAAPAPTHV
Clust_2_0_0.45458	34	536.28	2	0.459412	0.0120224	120	72	1.00059	0.931979	0.989673	0.930002	1.0759	0.00295273
Clust_2_0_0.96923	24	944.466	2	0.5625	0.00115878	111	66	1.10743	1.07794	1.00894	0.994127	1.11397	0.00296007
Clust_3_0_0.33571	79	792.08	3	0.760127	0.00726088	120	72	1.04384	1.00631	0.997759	0.998326	1.04559	0.00296061
Clust_2_0_0.81795	7	789.313	2	0.764286	0.000300048	61	33	1.04716	0.996131	0.897881	0.904015	1.15834	0.00296168
Clust_5_0_0.9074	21	836.398	5	0.819524	0.000352027	85	53	1.1255	1.05013	0.924522	0.899948	1.25063	0.00296654	Osteopontin	P10451
Clust_3_0_0.37753	17	843.758	3	0.714706	0.000330474	94	55	1.01935	1.03309	0.981567	0.925814	1.10104	0.00297205
Clust_2_0_0.43183	36	529.342	2	0.739167	0.000345924	120	72	0.898641	0.803937	0.947969	0.989965	0.90775	0.00298303
Clust_3_0_0.40454	23	880.214	3	0.461739	0.00243666	112	66	1.07187	1.07564	1.00303	0.951925	1.126	0.00298318
Clust_3_0_0.3724	34	442.931	3	0.700588	0.023575	111	65	0.96629	0.934466	0.96131	1.04035	0.928809	0.0029848
Clust_2_0_0.61355	43	609.842	2	0.739302	0.000564203	120	72	0.978015	1.00051	0.942876	0.910883	1.0737	0.00298692		A4UGR9
Clust_2_0_0.80456	14	772.902	2	0.641429	0.00284712	86	56	1.00319	1.04426	1.00456	0.894571	1.12142	0.00302361
Clust_4_0_0.11401	8	806.961	4	0.6325	0.000241329	60	37	1.0783	1.08148	1.04744	0.957855	1.12574	0.0030323
Clust_3_0_0.46479	8	968.46	3	0.65375	0.0013086	62	32	1.06389	1.07953	0.955239	0.923728	1.15173	0.00308898
Clust_3_0_0.34783	17	808.119	3	0.674118	0.00132265	77	45	1.01498	1.02867	0.962485	0.916672	1.10724	0.00308973
Clust_3_0_0.29482	92	738.043	3	0.790761	0.00153998	120	72	1.1041	1.03082	1.00372	0.981014	1.12547	0.00309229	Integral membrane protein 2A	Q9Y287
Clust_4_0_0.5097	25	656.658	4	0.7708	0.000985418	102	64	0.924375	0.945661	1.02777	1.03446	0.893585	0.00309255
Clust_2_0_0.15484	13	442.85	2	0.846154	0.0124116	85	51	0.983013	1.05859	1.01106	1.08308	0.907611	0.00309255
Clust_2_0_0.64898	37	632.841	2	0.364054	0.175568	111	69	1.08585	0.983549	1.02253	1.01559	1.06918	0.00309356
Clust_3_0_0.46931	54	975.486	3	0.759815	0.00103775	120	72	0.98819	0.997767	0.999748	0.917821	1.07667	0.00309478
Clust_2_0_0.70121	12	672.805	2	0.678333	0.000542481	77	45	1.00145	1.01547	0.936486	0.93955	1.06588	0.00310232
Clust_2_0_0.58339	70	593.863	2	0.647143	0.0268063	120	72	1.00505	0.896114	1.00899	1.08046	0.930204	0.00310914		Q92896
Clust_3_0_0.20235	26	611.346	3	0.607692	0.00214021	112	66	1.04224	1.02117	0.991363	0.994042	1.04849	0.0031267
Clust_5_0_0.183	46	453.654	5	0.687609	0.0106704	120	72	1.03951	1.04747	0.973363	0.962024	1.08054	0.00312689
Clust_2_0_0.2754	90	407.729	2	0.751444	0.0910321	120	72	0.866424	0.970779	0.948947	0.997016	0.869017	0.00312836		Q96PY6
Clust_4_0_0.25286	26	1095.27	4	0.466154	0.00761911	102	59	1.03096	1.00152	0.996179	0.955672	1.07878	0.00313581
Clust_4_0_0.18403	17	932.231	4	0.811176	0.000105722	87	51	0.986459	0.971829	0.883521	0.842369	1.17105	0.00314912
Clust_3_0_0.22014	188	639.011	3	0.743245	0.00431174	120	72	0.978739	0.956695	0.964069	0.953479	1.02649	0.00314994	Neurosecretory protein VGF	O15240
Clust_4_0_0.4455	73	636.853	4	0.903699	0.000150728	103	64	0.8911	1.05592	0.979873	1.00818	0.88387	0.00316564			vPPADPAGSGLQRAEEAPRRQL
Clust_3_0_0.42083	94	903.701	3	0.611277	0.00461162	120	72	0.903411	0.939115	0.997125	1.02683	0.879805	0.00317448		P25713	tcPcPSGGScTcADSckcEG
Clust_4_0_0.18258	40	930.47	4	0.57225	0.0624883	120	72	0.920941	1.02817	0.98538	1.00758	0.914011	0.00320266	Pro-neuropeptide Y	P01303
Clust_5_0_0.1159	24	561.331	5	0.835	0.000465221	111	65	1.10706	1.0812	1.05983	0.993303	1.11452	0.00320715	Clusterin	P10909
Clust_3_0_0.21355	77	628.942	3	0.59026	0.00519551	120	72	1.10509	1.03995	1.01221	0.967741	1.14193	0.00320727
Clust_3_0_0.24420	14	672.935	3	0.768571	0.000258721	95	54	1.01952	1.04118	0.981383	0.962976	1.05872	0.00323944
Clust_3_0_0.57151	8	1188.49	3	0.74625	6.18095e-05	69	41	1.07711	1.08921	1.06235	0.997652	1.07964	0.00324247
Clust_2_0_0.44424	37	532.323	2	0.652973	0.0318501	120	72	0.884554	0.825389	0.96967	1.00513	0.880039	0.00326311	Secretogranin-1	P05060
Clust_4_0_0.13039	9	836.133	4	0.903333	3.00164e-06	59	36	1.01882	1.02376	0.951892	0.962021	1.05905	0.00327241
Clust_2_0_0.107616	47	1106.56	2	0.745532	0.0076147	120	72	1.11486	1.04298	0.999229	0.972692	1.14616	0.00327242	Integral membrane protein 2A	Q9Y287
Clust_3_0_0.57272	14	1192.66	3	0.809286	0.000103531	77	44	0.861448	1.06074	1.02124	1.05824	0.814039	0.00327512
Clust_2_0_0.82263	33	795.407	2	0.533939	0.00701251	111	68	0.976657	0.967318	0.959192	0.934119	1.04554	0.00328121			dGLDADNTVTVIAG
Clust_3_0_0.56450	10	1167.25	3	0.682	0.000218069	59	39	1.35472	1.37349	0.972662	1.0683	1.26811	0.00328495		P20396	aLGGPcGPQGAYGQAGLLLGLLDDLSRSQGAEE
Clust_2_0_0.25676	43	474.316	2	0.533953	0.0893721	120	72	1.08882	1.03843	1.01514	0.99617	1.09301	0.00329305
Clust_2_0_0.46907	52	540.33	2	0.748654	0.000685119	120	72	0.95799	0.894323	1.00268	1.01172	0.94689	0.00329767
Clust_4_0_0.10499	9	787.697	4	0.572222	0.000234868	60	34	1.09561	1.20247	0.932006	0.921388	1.18909	0.00331302
Clust_5_0_0.9757	15	852.436	5	0.573333	0.0010336	87	56	0.991478	0.985235	0.945008	0.905263	1.09524	0.00332121
Clust_4_0_0.2543	44	569.761	4	0.804318	0.0106138	120	72	1.08707	0.948186	0.981268	0.943581	1.15207	0.00332171		Q9HDB5
Clust_4_0_0.14772	35	867.961	4	0.663429	0.00446658	102	61	1.02393	0.936899	0.98808	0.837392	1.22276	0.00332995		Q9HCB6	sSQFTSckDkkEIRAcNVHPc
Clust_2_0_0.67478	47	651.377	2	0.878936	0.000714977	120	72	1.06016	0.956049	1.0139	0.944305	1.12269	0.00333303		Q86UP3
Clust_4_0_0.3885	17	621.826	4	0.741765	0.000182072	94	56	0.987745	0.96985	0.949343	0.895205	1.10337	0.00335013
Clust_3_0_0.59064	8	1250.61	3	0.7775	0.000138423	60	37	0.808798	1.05076	0.959074	1.02158	0.791712	0.00335709
Clust_4_0_0.12695	9	829.895	4	0.79	0.000123257	59	33	1.0513	1.03878	0.955395	0.910075	1.15518	0.00337083
Clust_2_0_0.2679	92	407.712	2	0.76163	0.0202822	120	72	0.945013	0.977318	1.03728	1.08503	0.870953	0.00337083		Q13435
Clust_5_0_0.5435	10	741.577	5	0.774	0.00046864	59	38	0.994461	1.12891	1.20808	1.15906	0.857992	0.00337304
Clust_5_0_0.3657	8	675.167	5	0.6175	0.00567832	59	37	1.19218	1.15902	1.03061	1.03128	1.15602	0.00337556
Clust_4_0_0.20361	56	967.271	4	0.685357	0.00349569	120	72	0.839958	1.0872	1.07269	1.05023	0.799784	0.00340417
Clust_2_0_0.83348	18	806.794	2	0.52	0.0258926	86	49	1.01963	1.03774	1.03304	0.942137	1.08225	0.00340463
Clust_5_0_0.10225	15	864.472	5	0.821333	0.000458182	85	52	0.705626	0.916388	0.950273	1.00383	0.702933	0.00345244
Clust_2_0_0.54009	18	571.307	2	0.714444	0.00163402	111	65	0.971424	0.937602	1.02677	1.05137	0.923964	0.00345817
Clust_4_0_0.21689	23	991.505	4	0.386087	0.0140038	120	72	1.02063	1.07518	0.992826	0.97333	1.0486	0.00346767
Clust_2_0_0.97891	63	955.436	2	0.791429	0.00153521	112	66	1.06483	1.10234	0.928536	0.941059	1.13153	0.00347506
Clust_3_0_0.30370	39	750.087	3	0.612308	0.00160258	120	72	1.11207	1.06028	1.09814	0.997654	1.11469	0.00348636
Clust_2_0_0.35918	112	507.787	2	0.465893	0.195789	120	72	0.962383	0.921103	0.989071	1.00642	0.956247	0.00348855		Q8WY21
Clust_4_0_0.11316	52	805.429	4	0.523846	0.00691619	120	72	0.996836	1.00795	0.927951	0.933788	1.06752	0.00349449	Amyloid-like protein 5	Q06481	sLAGGSPGAAEAPGSAQVAGLcGRLTLHRDL
Clust_3_0_0.26040	57	694.353	3	0.760877	0.0194231	120	72	1.08677	1.04006	1.00058	0.991869	1.09568	0.00349911
Clust_3_0_0.36298	17	826.474	3	0.660588	0.000429026	95	55	1.05716	1.00378	1.03376	0.968339	1.09173	0.00351185
Clust_5_0_0.9039	9	835.854	5	0.886667	3.29836e-06	77	47	1.0009	1.03543	0.934582	0.913183	1.09606	0.00352003
Clust_5_0_0.10757	31	876.507	5	0.696774	0.096924	111	69	1.183	1.06605	1.09483	1.04139	1.13598	0.00352079
Clust_5_0_0.15477	42	992.129	5	0.677381	0.000621526	120	72	1.11509	1.20845	1.04177	0.9655	1.15493	0.0035281
Clust_3_0_0.19084	51	595.032	3	0.747255	0.0538971	120	72	1.02076	1.02067	0.951433	0.959468	1.06388	0.00353152
Clust_2_0_0.62961	19	618.378	2	0.667368	0.00250331	96	57	1.01381	0.990446	0.96007	0.94013	1.07838	0.00355522		P17600
Clust_2_0_0.78718	8	755.399	2	0.66625	0.00103414	61	36	1.02142	0.954078	0.938116	0.915254	1.116	0.00355812
Clust_4_0_0.7268	20	711.829	4	0.7465	0.000197427	94	60	1.00571	0.96501	0.958283	0.927847	1.08391	0.00359606
Clust_3_0_0.23696	29	662.376	3	0.804138	0.000201013	120	72	1.01111	1.06533	0.981973	0.869883	1.16235	0.00360644
Clust_2_0_0.84598	20	817.929	2	0.6165	0.000245052	103	61	1.04736	1.00712	0.977634	0.932436	1.12326	0.00360681	ProSAAS	Q9UHG2	hDVGSELPPEGVLG
Clust_3_0_0.29474	54	737.979	3	0.347222	0.0809936	120	72	1.0033	0.979245	0.958663	0.937831	1.06981	0.00361383	Testican	Q08629	eDDEDEDDDkEDEVG
Clust_3_0_0.7782	316	491.947	3	0.612215	0.0411759	120	72	1.02587	0.982653	0.980033	0.977053	1.04997	0.00361547	Neurofilament heavy polypeptide	P12036
Clust_2_0_0.73613	14	701.223	2	0.623571	0.00237973	76	47	1.05775	0.909184	1.06047	0.928662	1.139	0.00361932
Clust_2_0_0.112089	27	1260.8	2	0.66037	0.000493693	87	50	0.879586	1.14594	1.01463	0.983665	0.894192	0.00362527
Clust_2_0_0.6930	24	417.716	2	0.830833	0.0447544	86	48	0.999204	1.02635	1.06293	1.09073	0.916088	0.00367227
Clust_2_0_0.68409	64	658.808	2	0.515938	0.0280732	120	72	1.01308	0.998797	0.973766	0.964845	1.04999	0.00368959
Clust_4_0_0.1243	42	504.304	4	0.676667	0.0365458	120	72	1.01831	0.929057	1.11632	1.13979	0.893415	0.00369289	Integral membrane protein 2A	O43736
Clust_2_0_0.53127	32	568.318	2	0.627188	0.0131494	120	72	0.980638	0.913821	0.998328	1.07341	0.913577	0.00370344
Clust_2_0_0.14493	35	439.324	2	0.629714	0.0120724	120	72	0.966152	0.988567	1.00218	1.04561	0.924006	0.00370491
Clust_3_0_0.22737	41	649.345	3	0.554634	0.128795	120	72	0.892684	1.01086	0.985672	0.988799	0.902796	0.00373496
Clust_4_0_0.4300	42	633.08	4	0.623333	0.00317981	120	72	1.01697	1.00462	0.983497	0.952647	1.06752	0.00374405		Q03001
Clust_5_0_0.13559	124	944.096	5	0.805565	0.000482405	120	72	1.02152	1.046	0.981638	0.972252	1.05068	0.00374983
Clust_4_0_0.772	8	474.537	4	0.62875	0.000197224	67	42	0.788555	0.76191	0.881581	0.929982	0.847924	0.00376079
Clust_2_0_0.83374	15	806.96	2	0.519333	0.00978053	60	35	1.04242	1.06458	1.002	0.960883	1.08486	0.00376277
Clust_2_0_0.52604	153	565.325	2	0.785686	0.00800543	120	72	0.936091	0.995416	0.969157	1.0106	0.926271	0.00378645	Neurosecretory protein VGF	O15240	aPPEPVPPP
Clust_2_0_0.83724	121	809.537	2	0.757438	0.000567213	120	72	0.993886	1.00092	0.983496	0.952078	1.04391	0.00379341
Clust_2_0_0.58062	114	592.285	2	0.628772	0.0701383	120	72	1.0054	0.994997	1.00569	0.966731	1.04	0.00379841	Testican	Q08629
Clust_3_0_0.53500	9	1094.18	3	0.77	0.00271278	70	39	0.881543	1.00626	0.968007	0.990068	0.890386	0.00380045
Clust_3_0_0.42791	29	913.39	3	0.764483	0.000196643	112	66	1.04991	1.00039	0.984336	0.94499	1.11102	0.00380181	Secretogranin-1	P05060
Clust_3_0_0.40903	37	887.092	3	0.658919	0.00385963	120	72	0.915947	1.01483	0.998067	0.995329	0.920246	0.0038124	Neurosecretory protein VGF	O15240
Clust_3_0_0.20874	16	621.07	3	0.866875	1.92514e-05	90	53	1.44479	1.21835	1.10156	0.95289	1.51622	0.0038153
Clust_2_0_0.43661	21	531.306	2	0.754286	0.00126339	96	54	0.86544	0.873539	0.940073	0.962485	0.899173	0.00383295		Q05682
Clust_4_0_0.3355	59	603.595	4	0.593559	0.00302684	120	72	1.08054	1.06823	1.01763	0.980145	1.10242	0.00387406	Beta-2-microglobulin	P61769
Clust_2_0_0.63460	23	620.803	2	0.730435	0.00060965	120	72	1.00517	1.01274	1.0205	0.966522	1.03998	0.00387479			lDGGSGSTSSSG
Clust_5_0_0.2468	19	629.153	5	0.707895	0.000376728	86	48	0.993715	1.06111	0.913989	0.899869	1.10429	0.00387785
Clust_2_0_0.77078	7	738.056	2	0.724286	0.000117558	61	36	0.987514	1.03604	0.939211	0.915585	1.07856	0.00388126
Clust_2_0_0.102469	15	1016.01	2	0.583333	0.00108416	77	49	1.01323	0.988084	0.993035	0.952114	1.06419	0.00389718
Clust_3_0_0.48988	25	1007.49	3	0.3676	0.00808368	120	72	0.979493	1.02201	0.973863	0.941841	1.03998	0.00392833	Amyloid-like protein 8	Q06481
Clust_4_0_0.6927	41	703.858	4	0.756098	0.0258769	120	72	0.966525	0.993284	1.00149	0.94724	1.02036	0.00395202		Q86Y38
Clust_2_0_0.30133	8	489.787	2	0.64875	0.0247391	60	32	0.898088	0.919217	0.976839	0.99873	0.899231	0.00396431
Clust_2_0_0.3332	14	409.262	2	0.843571	0.0150167	61	36	0.990551	0.917103	0.974182	1.04817	0.945026	0.00396778
Clust_5_0_0.2788	8	641.945	5	0.705	0.000281631	60	39	1.05425	1.0665	0.982406	0.999637	1.05464	0.0039877			lLDSPDSTDPLGAVSSHNHQDkkG
Clust_3_0_0.18990	51	593.669	3	0.552157	0.152409	120	72	0.891517	1.01429	1.0418	1.01557	0.877851	0.00399341	Vascular endothelial growth factor A	P15692
Clust_2_0_0.76549	8	732.306	2	0.75	0.000456151	67	38	1.05367	0.99401	1.05152	0.86971	1.21152	0.00399855
Clust_2_0_0.21598	21	463.263	2	0.842381	0.00424821	111	67	0.989612	0.920103	1.02478	1.05268	0.940084	0.00400694		Q9UBX1	gPPSPEL
Clust_4_0_0.25815	26	1111.01	4	0.700385	0.000798026	120	72	1.10238	1.08809	0.981373	1.0025	1.09963	0.0040112
Clust_3_0_0.61317	9	1385.39	3	0.79	0.000156586	60	32	0.843334	0.950416	1.07218	0.942453	0.894828	0.00401246
Clust_2_0_0.82150	8	793.895	2	0.83375	4.67931e-06	69	40	1.06284	0.973878	0.992873	0.964944	1.10145	0.00401375
Clust_4_0_0.12576	15	827.943	4	0.666	0.00319337	78	44	1.0098	1.07941	0.963905	0.943248	1.07056	0.0040202
Clust_4_0_0.11210	24	803.446	4	0.68125	0.00127267	111	66	1.09487	1.04835	0.992904	0.996354	1.09887	0.00402631
Clust_2_0_0.50977	63	556.314	2	0.54381	0.082256	120	72	0.967709	0.952308	1.01451	1.00561	0.962309	0.00404471
Clust_2_0_0.76551	14	732.321	2	0.680714	0.000524114	77	50	1.02066	1.01365	0.966588	0.969085	1.05322	0.00404924
Clust_4_0_0.329	14	434.001	4	0.796429	0.00241117	95	55	1.27701	1.04066	1.09057	1.10249	1.1583	0.00405329	Clusterin	P10909
Clust_5_0_0.1408	90	582.337	5	0.753222	0.000561346	120	72	1.16472	1.20917	1.08598	1.02411	1.13731	0.00405999	Neuroendocrine protein 7B8	P05408
Clust_2_0_0.71944	21	686.428	2	0.737143	0.00542784	85	54	0.983703	1.03914	0.954608	0.929731	1.05805	0.00406
Clust_2_0_0.62030	12	612.374	2	0.805833	0.00041522	75	45	1.12937	1.07803	1.04212	1.01674	1.11078	0.0040671
Clust_4_0_0.7263	10	711.599	4	0.732	0.000904658	70	36	1.02676	0.985955	1.03217	0.953753	1.07654	0.00407006
Clust_3_0_0.35563	11	817.759	3	0.698182	7.95609e-05	69	39	1.04765	0.929039	1.0555	0.923336	1.13463	0.00407144
Clust_5_0_0.10890	15	879.85	5	0.708667	0.00588044	103	64	1.04348	1.08826	1.05372	0.973074	1.07235	0.00407665	Amyloid-like protein 6	Q06481
Clust_3_0_0.57398	7	1196.64	3	0.807143	1.92985e-06	59	36	1.09749	1.17711	1.04496	0.962291	1.1405	0.00408076	Clusterin	P10909	sDSDVPSGVTEVVVkLFDSDPITVTVPVEV
Clust_3_0_0.21999	40	638.73	3	0.70225	0.0189637	120	72	1.02676	1.06913	0.983272	0.974985	1.0531	0.00408187		P02768
Clust_2_0_0.10828	24	428.221	2	0.5975	0.0105382	102	60	0.813089	0.734055	0.673455	0.69786	1.16512	0.00408329
Clust_3_0_0.42085	7	903.717	3	0.827143	2.41681e-05	61	36	1.00821	0.973144	1.01576	0.89548	1.12589	0.00409212
Clust_2_0_0.113201	16	1355.04	2	0.84875	0.000118518	86	51	0.834581	0.906164	1.03788	0.98958	0.843369	0.00409473		P25713	tcPcPSGGScTcADSckcEG
Clust_2_0_0.78926	30	757.909	2	0.658333	0.00633543	103	61	0.989714	0.998124	0.951433	0.951386	1.04029	0.00411482		Q7Z5R6	ePPPDFVPPPPP
Clust_3_0_0.28759	19	729.344	3	0.694211	0.00290931	85	50	1.01866	0.990627	0.939605	0.934969	1.08951	0.00411622		Q99523
Clust_2_0_0.43209	41	529.783	2	0.674634	0.000976281	120	72	0.946216	0.961308	0.972275	1.01014	0.93672	0.0041288
Clust_2_0_0.87796	49	848.41	2	0.670204	0.00372214	120	72	0.988801	0.973009	1.00021	0.945823	1.04544	0.00413966
Clust_3_0_0.13698	28	536.655	3	0.663571	0.000423128	120	72	1.02407	0.859282	1.08616	1.15244	0.888602	0.0041753	Integral membrane protein 2A	O43736
Clust_2_0_0.113202	17	1355.05	2	0.794706	0.000915276	95	56	0.861706	0.88494	1.00471	1.02665	0.839342	0.00418061		P25713	tcPcPSGGScTcADSckcEG
Clust_5_0_0.5619	9	745.413	5	0.638889	0.000159207	67	40	0.901656	0.923259	0.9947	0.96274	0.936552	0.00419429
Clust_5_0_0.12497	43	917.901	5	0.670465	0.0300668	120	72	0.846198	1.04125	1.02034	0.992734	0.852391	0.00420063
Clust_5_0_0.13327	15	937.251	5	0.766	0.000192754	85	51	0.884985	0.967697	1.0043	0.99273	0.891466	0.0042015	Somatostatin	P61278	lLSEPNQTENDALEPEDLSQAAEQDEMRLELQRSANSNPA
Clust_5_0_0.7445	18	795.633	5	0.718333	0.000386457	94	54	1.18658	1.2075	1.0398	0.97097	1.22206	0.0042021
Clust_4_0_0.21927	39	997.029	4	0.642564	0.00307882	111	69	1.12462	1.18078	0.991725	1.02356	1.09874	0.0042084
Clust_3_0_0.32176	8	772.482	3	0.67125	9.78577e-05	60	38	1.02944	1.03202	1.01406	0.909404	1.13199	0.00422127
Clust_3_0_0.39310	51	863.749	3	0.40549	0.0224494	120	72	1.02234	1.03119	1.01121	0.948842	1.07746	0.0042238	Prostaglandin-H2 D-isomerase	P41222
Clust_5_0_0.5429	26	741.377	5	0.695	0.00914365	112	69	0.95689	1.01683	1.01278	1.03422	0.925228	0.0042755	Pro-neuropeptide Y	P01303
Clust_3_0_0.21468	13	630.668	3	0.847692	0.000120868	77	44	0.93323	0.949572	0.93998	0.975649	0.956522	0.00427647	Pro-neuropeptide Y	P01303	dLLMRESTENVPRT
Clust_5_0_0.5986	10	754.855	5	0.71	0.00035111	68	37	0.873467	1.05142	1.13376	1.06331	0.821459	0.0042986
Clust_2_0_0.75647	70	722.357	2	0.538286	0.0415834	112	65	0.992784	0.985191	0.980227	0.952149	1.04268	0.00430639
Clust_5_0_0.11887	10	902.068	5	0.799	7.82925e-06	69	43	1.00419	1.0168	0.955192	0.918444	1.09336	0.00433005
Clust_5_0_0.7078	11	786.641	5	0.715455	0.000153994	94	56	1.02328	1.00538	0.994145	0.966978	1.05823	0.00433223
Clust_3_0_0.10980	28	514.957	3	0.753214	0.000237972	120	72	0.945294	0.802943	1.01463	1.04603	0.903696	0.00433274	Integral membrane protein 2A	Q9Y287	fENkFAVET
Clust_3_0_0.46131	29	962.821	3	0.758621	0.000321702	120	72	0.975871	0.963105	0.906988	0.905781	1.07738	0.0043328
Clust_2_0_0.22530	19	465.804	2	0.696842	0.0142038	112	66	0.902721	0.8309	0.927843	1.0213	0.883898	0.00433669
Clust_5_0_0.4100	14	692.191	5	0.680714	0.00122097	87	51	1.04035	1.03075	0.995056	0.979661	1.06195	0.00434144
Clust_2_0_0.32813	47	498.298	2	0.534894	0.0254017	120	72	0.759921	0.653419	0.885773	1.18669	0.64037	0.00435347
Clust_3_0_0.48323	44	997.28	3	0.739545	0.000100137	112	66	1.04788	1.04364	0.992885	0.974824	1.07494	0.00436355
Clust_4_0_0.3187	36	596.799	4	0.681944	0.00259306	120	72	1.01759	1.07723	0.965961	0.950229	1.07089	0.00437837	Clusterin	P10909
Clust_2_0_0.98841	52	966.965	2	0.593654	0.0861465	120	72	1.05995	0.991724	1.05003	0.972725	1.08968	0.0043869
Clust_2_0_0.83785	16	810.207	2	0.54125	0.00208816	68	46	1.04156	1.06757	0.909127	0.906295	1.14925	0.00438721
Clust_2_0_0.75334	12	719.301	2	0.785	9.36517e-05	61	34	1.04441	1.07114	0.910158	0.906973	1.15153	0.00439933
Clust_3_0_0.32489	20	776.981	3	0.82	0.00022787	112	66	1.09232	0.941484	0.986634	0.937876	1.16468	0.00441747
Clust_2_0_0.76873	51	735.932	2	0.652745	0.00357797	120	72	1.01779	1.08379	0.999329	0.8675	1.17325	0.00442061	Major Prion Protein	P04156
Clust_4_0_0.23277	17	1034.05	4	0.757059	0.000503498	78	47	0.795084	1.02288	1.01112	0.995368	0.798783	0.0044246	Neurosecretory protein VGF	O15240	nAPPEPVPPPRAAPAPTHVRSPQPPPPAPAPARDELPD
Clust_4_0_0.19236	26	946.002	4	0.767308	6.4256e-05	112	67	0.903133	0.955131	1.03466	1.01073	0.893545	0.00442582
Clust_3_0_0.59123	7	1252.65	3	0.904286	1.69771e-06	61	34	1.22148	1.23085	1.2888	1.00406	1.21655	0.00442911
Clust_3_0_0.40102	16	875.118	3	0.758125	0.000157097	79	45	0.884414	0.945094	0.998454	0.996742	0.887305	0.00443006	Secretogranin-6	P13521
Clust_4_0_0.26325	30	1125.59	4	0.618333	0.000770444	112	67	1.07913	1.10646	1.02891	0.968773	1.11391	0.00443045
Clust_3_0_0.37950	54	846.114	3	0.650185	0.0060355	120	72	1.13797	1.08941	1.04637	0.97322	1.16928	0.00443154	Neuron-specific protein family member 2	P42857
Clust_3_0_0.7798	41	491.968	3	0.673659	0.00495844	120	72	0.961847	0.976887	0.990665	1.00128	0.960612	0.00443806
Clust_2_0_0.64903	29	632.844	2	0.661034	0.00309164	120	72	1.0903	1.00432	1.00147	1.01094	1.0785	0.00444339
Clust_3_0_0.26156	25	695.99	3	0.6464	0.00153108	103	60	1.01998	0.980286	1.01514	0.944838	1.07953	0.00445045
Clust_2_0_0.83187	45	805.432	2	0.702	0.0746273	120	72	1.0405	1.05977	1.02316	0.950887	1.09424	0.00445587
Clust_5_0_0.7112	9	787.808	5	0.738889	4.14204e-05	61	37	1.02577	1.11914	0.96109	0.926217	1.10749	0.00446097
Clust_2_0_0.80910	15	778.188	2	0.51	0.0190649	84	54	1.02088	1.14083	0.94447	0.938693	1.08755	0.00448077
Clust_2_0_0.106927	11	1091.94	2	0.907273	1.79497e-07	69	42	1.12982	1.04128	1.1176	0.937473	1.20518	0.00452152	Testican	Q08629
Clust_2_0_0.52632	12	565.352	2	0.705833	0.00854345	69	40	0.960967	0.929795	0.948816	1.01156	0.949986	0.00453225		Q96M86
Clust_4_0_0.18895	10	940.248	4	0.748	5.15944e-05	67	43	1.13529	1.22733	0.995134	0.977331	1.16162	0.00453304
Clust_5_0_0.12641	15	922.107	5	0.657333	0.000662422	94	59	0.876261	1.09113	0.969103	1.01915	0.859792	0.00454197
Clust_2_0_0.58755	27	596.829	2	0.675926	0.0750208	111	68	1.03227	0.884031	1.09854	1.15216	0.89594	0.00459611
Clust_2_0_0.15741	8	443.249	2	0.78	0.00250241	60	31	0.874271	0.918585	0.950996	0.977968	0.893966	0.00459978
Clust_2_0_0.7100	36	418.223	2	0.763611	0.010648	104	59	0.915245	0.946297	0.98398	0.981232	0.932751	0.00461224		Q4KMQ1
Clust_2_0_0.93461	9	907.561	2	0.841111	0.0211001	60	33	1.1193	1.08252	1.02203	0.959273	1.16682	0.00462084
Clust_5_0_0.8703	8	828.419	5	0.775	8.20237e-06	62	35	1.08723	1.07435	0.982279	0.912676	1.19125	0.00464468
Clust_5_0_0.11107	16	885.424	5	0.823125	0.000137509	95	54	1.02569	0.936174	0.992789	0.921673	1.11285	0.0046598
Clust_3_0_0.24968	24	680.353	3	0.699583	0.00115579	120	72	0.991333	0.993621	0.971565	0.901985	1.09906	0.00468403	Secretogranin-1	P05060
Clust_5_0_0.15484	22	992.33	5	0.705	0.000365499	86	51	1.14984	1.16686	1.04688	0.98948	1.16206	0.00470321
Clust_5_0_0.6475	17	768.429	5	0.79	1.76777e-05	94	54	1.06067	1.01321	1.03716	0.938667	1.12997	0.00471289
Clust_2_0_0.57072	27	587.321	2	0.664074	0.0317474	95	57	1.01724	0.971812	0.941628	0.939828	1.08236	0.00471573		Q9UPP2
Clust_3_0_0.30016	20	745.376	3	0.5655	0.00371891	104	63	1.03541	1.08463	1.0238	0.978738	1.05791	0.00472374		P16519
Clust_3_0_0.32572	31	778.107	3	0.537097	0.0317449	93	60	1.00685	1.13067	0.911212	0.856367	1.17573	0.00473023
Clust_4_0_0.10812	9	795.408	4	0.785556	9.13752e-05	61	36	1.01406	1.02804	0.963839	0.93607	1.08332	0.00473475
Clust_3_0_0.12420	42	525.981	3	0.683333	0.0180853	120	72	1.04593	0.986777	0.991073	0.956348	1.09367	0.00473863
Clust_4_0_0.13974	9	855.157	4	0.688889	0.000242336	61	40	0.992477	1.05301	0.894428	0.891365	1.11343	0.00474754
Clust_5_0_0.11782	23	899.422	5	0.615217	0.000482157	103	60	1.32782	1.1157	1.08163	0.893284	1.48645	0.00474901
Clust_4_0_0.1236	21	504.04	4	0.722857	0.00109456	93	58	0.858864	0.852416	1.00931	0.993839	0.864189	0.00475044	Secretogranin-5	P13521
Clust_4_0_0.6952	25	704.399	4	0.6404	0.00135836	120	72	1.10551	1.01998	0.975521	0.946722	1.16773	0.00475733		P62328
Clust_2_0_0.67448	35	651.32	2	0.679429	0.0122327	120	72	0.979088	0.975509	0.958898	0.938569	1.04317	0.00475783	Amyloid-like protein 5	P51693
Clust_3_0_0.44529	49	938.14	3	0.714898	0.0871936	120	72	1.02855	1.05296	0.941674	0.919833	1.11819	0.00477769		Q86Y38
Clust_3_0_0.38822	155	857.389	3	0.562903	0.0138641	120	72	0.989665	1.00507	0.939599	0.927722	1.06677	0.00478166
Clust_2_0_0.105962	27	1073.41	2	0.722963	0.00376367	96	53	1.01333	1.00735	0.893973	0.876784	1.15573	0.00478314	Testican	Q08629
Clust_3_0_0.2763	14	436.57	3	0.718571	0.00244072	77	45	0.927062	0.900602	1.02495	0.957908	0.967798	0.00478464
Clust_2_0_0.13748	33	437.27	2	0.686061	0.00885036	111	69	0.903997	0.855252	0.981267	0.989757	0.913353	0.00478602		Q8N7P1
Clust_3_0_0.19447	26	599.922	3	0.724615	0.000906378	112	65	0.97921	0.969718	0.925189	0.910126	1.07591	0.00480208	Testican	Q08629	dDEDEDDDkED
Clust_4_0_0.12666	27	829.394	4	0.76037	0.00134396	103	64	1.05201	1.113	0.997365	0.949592	1.10786	0.00480975	Clusterin	P10909
Clust_5_0_0.8154	9	814.61	5	0.851111	5.15126e-06	69	42	0.849718	1.127	1.02419	1.02221	0.831259	0.00481098
Clust_2_0_0.32875	88	498.774	2	0.611705	0.0216459	120	72	0.937759	0.908565	0.974275	0.984023	0.952985	0.0048167		Q8NF91
Clust_2_0_0.13548	14	436.257	2	0.842857	0.000482602	77	47	0.948229	0.905071	0.945093	1.05783	0.896387	0.00484655		Q8N3C0
Clust_2_0_0.73150	22	697.343	2	0.841364	3.68756e-05	102	61	1.0003	1.01275	0.993585	0.952775	1.04988	0.00485323		P02679
Clust_2_0_0.77575	13	743.345	2	0.749231	0.000301679	70	36	0.998627	1.03994	0.954802	0.909252	1.0983	0.00487463
Clust_4_0_0.19218	12	945.752	4	0.753333	9.31106e-06	71	41	0.93556	0.930881	1.04388	1.09995	0.850551	0.00487992	Secretogranin-7	P13521	tNEIVEEQYTPQSLATLESVFQELGkLTGP
Clust_3_0_0.10558	17	510.951	3	0.727059	0.00100557	96	54	0.944516	0.964581	1.00233	1.00606	0.93883	0.00488307	Neuroendocrine protein 7B10	P05408	dRVSEADIQRL
Clust_3_0_0.41649	47	897.731	3	0.703191	0.0030921	120	72	1.01661	1.0093	0.926715	0.9424	1.07875	0.00488663
Clust_5_0_0.3771	20	679.376	5	0.771	7.11738e-05	103	62	1.03475	1.00702	1.00087	0.971269	1.06536	0.00489837
Clust_2_0_0.55235	46	576.3	2	0.686957	0.00792627	120	72	1.05864	1.0317	0.958241	0.946471	1.11851	0.00492064
Clust_5_0_0.11908	9	902.674	5	0.571111	0.000380734	60	36	1.08061	1.07209	1.01978	0.985255	1.09678	0.00492471
Clust_2_0_0.105801	567	1070.02	2	0.165714	0.884977	120	72	1.0822	1.05912	0.994414	0.966984	1.11915	0.00493415
Clust_2_0_0.73593	14	700.938	2	0.759286	0.000229063	69	39	1.06377	0.945855	1.03948	0.96402	1.10348	0.00493955
Clust_5_0_0.460	39	502.897	5	0.752308	0.00106984	120	72	1.12902	1.11246	1.08109	1.01081	1.11695	0.00494424	Neuroendocrine protein 7B7	P05408
Clust_2_0_0.71060	9	679.372	2	0.642222	0.000906846	60	36	1.07823	1.03441	1.00731	0.959152	1.12415	0.00495469
Clust_2_0_0.66611	12	644.869	2	0.701667	0.000774914	77	48	1.01924	1.00164	1.05592	0.976755	1.0435	0.00497727		P02766
Clust_3_0_0.21107	17	624.691	3	0.798824	0.00019891	76	46	0.985581	0.948998	0.933175	0.923519	1.0672	0.00497814		O15031	dTTHNLPEFIVk
Clust_3_0_0.31017	28	758.022	3	0.7425	0.000357157	120	72	1.07662	1.05529	0.97872	1.03928	1.03593	0.00497879
Clust_4_0_0.23032	47	1027.01	4	0.346383	0.102861	111	66	1.05456	1.20845	1.03456	0.965029	1.09278	0.00499371	Chromogranin-A	P10645
Clust_3_0_0.41242	13	892.119	3	0.903077	1.05916e-06	71	40	1.0908	1.09774	0.92981	0.847181	1.28756	0.00501247
Clust_3_0_0.24333	23	671.748	3	0.74913	0.000268155	94	56	1.10506	1.03218	0.895005	0.944073	1.17052	0.00501986	Major Prion Protein	P04156
Clust_4_0_0.4316	9	633.334	4	0.586667	0.000429987	70	39	0.99465	0.996585	0.999054	0.904669	1.09946	0.00502391
Clust_3_0_0.25045	11	681.292	3	0.787273	0.000671399	60	37	1.02872	1.12617	0.990795	0.955728	1.07637	0.00502784
Clust_3_0_0.756	16	411.24	3	0.809375	0.0111147	102	65	1.04524	0.95956	1.05137	0.966059	1.08196	0.00503193		P08107
Clust_2_0_0.68289	40	657.841	2	0.69925	0.0216319	120	72	0.926259	0.949788	0.996596	0.997728	0.928368	0.0050329	Integral membrane protein 2A	Q9NQX7	fENTFVVET
Clust_4_0_0.14707	20	867.171	4	0.6545	0.000873578	94	56	1.04624	1.08332	1.06417	0.979106	1.06857	0.00504567			vDSGNDVTDIADDGcPkPPEIAHGYVEH
Clust_4_0_0.2215	25	556.301	4	0.66	0.00277434	93	58	1.023	0.958968	0.942669	0.918977	1.11319	0.00506108		P35318
Clust_2_0_0.87177	123	841.866	2	0.581707	0.0354331	120	72	0.989195	1.05085	0.918874	0.92035	1.0748	0.00506534	Testican	Q08629	dDEDEDDDkE
Clust_4_0_0.13476	16	844.681	4	0.7325	6.10384e-05	94	59	1.01748	0.94412	0.960343	0.923931	1.10125	0.00508015
Clust_5_0_0.2824	14	643.159	5	0.704286	0.00247624	69	41	1.10844	1.12969	1.06795	1.01801	1.08883	0.00508316
Clust_2_0_0.106884	11	1091.02	2	0.854545	2.40899e-05	60	33	0.981862	1.0003	0.943174	0.867709	1.13156	0.00508462
Clust_4_0_0.19266	19	946.462	4	0.632632	0.000722492	103	66	0.883673	1.08871	0.849592	1.03757	0.851679	0.00508694	Pro-neuropeptide Y	P01303
Clust_2_0_0.83277	13	806.409	2	0.698462	0.000483037	69	38	1.06296	1.054	1.02207	0.983606	1.08067	0.00510251	Integral membrane protein 2A	Q9NQX7
Clust_2_0_0.87504	14	845.434	2	0.630714	0.000200739	68	42	0.99863	0.958813	0.985418	0.937382	1.06534	0.00512183
Clust_3_0_0.14963	51	551.365	3	0.650196	0.0014608	120	72	0.960225	0.83096	0.978888	1.03584	0.927005	0.00512312	Neuroendocrine protein 7B11	P05408
Clust_2_0_0.9112	53	423.732	2	0.703208	0.0562638	120	72	0.913225	0.901264	0.956987	0.978941	0.93287	0.00516239
Clust_4_0_0.28413	14	1231.3	4	0.675714	0.00367323	77	45	0.861928	1.14151	1.00547	1.02568	0.840347	0.00516368
Clust_2_0_0.106473	15	1083.02	2	0.888667	1.63514e-05	67	44	1.13013	1.07194	0.984052	0.966297	1.16955	0.0051677
Clust_3_0_0.8631	32	496.596	3	0.609062	0.107938	120	72	0.895466	0.874721	1.03485	0.973709	0.919645	0.00516971		Q16568	vDDASHEkE
Clust_5_0_0.9747	12	852.237	5	0.755	0.000246556	68	43	0.984353	1.01954	0.939979	0.932466	1.05565	0.00520557
Clust_4_0_0.8311	19	738.131	4	0.777368	0.000279486	87	50	1.09823	1.09604	1.00655	1.01636	1.08055	0.00521775	Clusterin	P10909	aSHTSDSDVPSGVTEVVVkLFDSD
Clust_3_0_0.23065	48	654.017	3	0.680625	0.00344528	120	72	1.05265	0.992951	1.00669	0.98578	1.06784	0.00521876	Testican	Q92563
Clust_3_0_0.37902	9	845.415	3	0.592222	0.000896637	61	40	1.0337	1.02967	0.99831	0.947561	1.0909	0.00524766
Clust_3_0_0.21642	17	633.667	3	0.659412	0.00256151	103	61	1.03056	1.05085	1.03385	0.87951	1.17175	0.00525338
Clust_2_0_0.28756	103	484.767	2	0.782233	0.0494843	120	72	0.968606	0.938357	0.993461	1.04132	0.930173	0.00525731		O00115
Clust_4_0_0.24097	20	1054.82	4	0.6465	0.000527551	103	61	1.05356	1.10144	1.01026	0.98293	1.07185	0.00526487
Clust_5_0_0.5824	15	751.574	5	0.639333	0.00276375	77	49	0.717391	0.835721	1.02673	1.04307	0.687768	0.00526986
Clust_3_0_0.50431	14	1032.39	3	0.875	8.13311e-06	87	49	0.868377	0.962369	0.987372	0.952962	0.911239	0.00527148
Clust_3_0_0.8711	23	498.278	3	0.636957	0.0156006	104	59	1.04324	0.98529	1.01125	0.97608	1.06881	0.00527903
Clust_5_0_0.15345	8	989.047	5	0.70625	0.000603152	68	41	0.805931	1.20406	1.01752	0.997212	0.808184	0.00528903
Clust_5_0_0.14689	36	971.916	5	0.376389	0.0950571	120	72	0.989363	1.07427	0.921079	0.923554	1.07126	0.00529695
Clust_4_0_0.1733	95	536.8	4	0.704316	0.00889145	120	72	0.920062	0.910048	0.934828	0.973351	0.945253	0.00530228	Neurosecretory protein VGF	O15240	nAPPEPVPPPRAAPAPTHV
Clust_3_0_0.38482	33	853.083	3	0.702121	0.00226863	120	72	0.864584	0.940807	0.954563	0.977189	0.884767	0.00530292	Secretogranin-1	P05060	sSQGGSLPSEEkGHPQEESE
Clust_2_0_0.90074	58	870.524	2	0.684655	0.0263824	112	66	1.07397	1.04043	1.01153	0.981617	1.09409	0.00530777
Clust_5_0_0.10251	68	865.073	5	0.648971	0.0101916	120	72	0.838407	0.931545	1.01279	0.959922	0.873411	0.00531249
Clust_3_0_0.14047	12	540.623	3	0.575833	0.00159667	78	49	1.00768	0.978661	1.0251	0.937493	1.07487	0.00533232
Clust_2_0_0.32698	41	498.283	2	0.575366	0.0249034	120	72	0.88626	0.804446	0.922865	0.985246	0.899531	0.0053324
Clust_2_0_0.81573	19	786.809	2	0.775789	3.42582e-05	103	61	0.991778	0.968259	0.981416	0.946215	1.04815	0.00534206		P25713	tcPcPSGGScTc
Clust_2_0_0.39616	18	519.313	2	0.826667	0.00563293	102	63	0.839639	0.82588	0.991248	1.00195	0.838009	0.00534511		Q5T8P6
Clust_3_0_0.45518	18	952.751	3	0.707778	0.000316222	103	63	0.900979	0.935542	1.1192	1.13293	0.795268	0.00535104		P02795	cScAAGDScTcAGSckckE
Clust_2_0_0.59288	17	598.255	2	0.684706	0.00187269	94	55	1.00435	1.00987	0.953913	0.962567	1.04341	0.00535245
Clust_4_0_0.27809	50	1199.29	4	0.6448	0.0143931	120	72	0.795002	1.05357	1.0086	0.97257	0.817424	0.00536544
Clust_2_0_0.73595	13	701.009	2	0.772308	0.00015832	94	58	1.07478	0.926177	1.06647	0.975684	1.10157	0.00536879
Clust_2_0_0.77186	13	738.868	2	0.623077	0.00160712	78	42	1.05734	1.03424	0.985146	0.910404	1.16139	0.0053876
Clust_5_0_0.9302	35	841.252	5	0.624	0.0365467	112	66	1.10412	1.21925	0.995464	0.967067	1.14172	0.00539576
Clust_5_0_0.4381	32	702.755	5	0.748125	0.000528573	112	67	1.04079	1.0353	1.01547	0.992041	1.04914	0.00540496	Calsyntenin-7	O94985	mAAQPQFVHPEHRSFVDLSGHNLANPHPF
Clust_4_0_0.9348	16	761.69	4	0.695	0.000652604	85	55	0.997324	1.00858	0.899327	0.887952	1.12317	0.0054062
Clust_4_0_0.2649	7	575.749	4	0.927143	5.09514e-06	61	35	1.04104	0.959987	0.959621	0.910269	1.14366	0.00540972
Clust_2_0_0.92158	212	893.933	2	0.703349	0.0518417	120	72	1.0986	1.20904	0.961872	0.959392	1.1451	0.00541161
Clust_4_0_0.13295	12	840.694	4	0.826667	7.95963e-06	87	47	1.15426	1.08958	1.03199	1.00772	1.14542	0.00541992	Clusterin	P10909	aSHTSDSDVPSGVTEVVVkLFDSDPITV
Clust_2_0_0.71527	15	684.326	2	0.7	0.00047691	85	53	1.02281	0.997422	1.02908	0.946458	1.08067	0.00543719
Clust_2_0_0.87802	98	848.459	2	0.471122	0.0578697	120	72	1.0356	1.04403	0.974934	0.975257	1.06187	0.00544101
Clust_5_0_0.10146	12	861.865	5	0.7625	0.000362651	68	38	0.811771	1.00358	1.14558	1.03299	0.785847	0.00545406
Clust_5_0_0.9384	12	843.563	5	0.865	4.58102e-06	86	50	1.06755	1.12394	0.993426	0.972078	1.09822	0.00546356
Clust_4_0_0.22616	20	1013.92	4	0.7745	0.000132219	86	49	1.02473	1.03432	1.00053	0.968144	1.05844	0.00546756
Clust_5_0_0.12505	88	918.101	5	0.690114	0.0201801	120	72	0.839974	1.06392	1.01988	1.03882	0.808584	0.00547654
Clust_3_0_0.59181	24	1254.19	3	0.854583	0.000122655	120	72	0.994598	0.99012	0.934822	0.915396	1.08652	0.00549272
Clust_5_0_0.11362	19	889.638	5	0.853158	1.48142e-05	77	48	1.00954	1.04936	0.964862	0.940914	1.07293	0.00549391
Clust_2_0_0.66455	47	643.378	2	0.691489	0.00197014	93	54	0.898621	1.05246	0.99029	1.01737	0.883276	0.00549581	Neurosecretory protein VGF	O15240	aPPEPVPPPR
Clust_4_0_0.25024	13	1087.83	4	0.857692	2.59698e-05	68	43	1.09248	1.15414	0.985432	0.928342	1.17681	0.00551485
Clust_4_0_0.6730	15	699.077	4	0.83	2.14257e-05	86	49	1.03907	1.01755	0.954771	0.981898	1.05822	0.00554433
Clust_5_0_0.2801	10	642.558	5	0.848	2.81313e-05	60	39	1.24149	1.07939	1.07355	1.00457	1.23585	0.00554589
Clust_5_0_0.8393	27	821.808	5	0.71037	0.000936042	120	72	1.00691	1.15962	1.04338	0.942239	1.06864	0.00554825	Chromogranin-A	P10645
Clust_2_0_0.57226	73	588.802	2	0.63137	0.00398027	120	72	1.02131	0.961103	0.985762	0.974101	1.04846	0.00555251		Q8NFZ5
Clust_2_0_0.23950	32	468.31	2	0.6475	0.00331749	104	60	0.892665	0.911365	1.03562	1.01623	0.878409	0.00555763
Clust_5_0_0.11347	13	889.291	5	0.703846	0.000322956	69	38	1.17912	1.25011	1.02303	1.01442	1.16235	0.0055606
Clust_5_0_0.10068	19	860.012	5	0.58	0.00153287	86	52	0.991363	1.00286	0.961578	0.903696	1.09701	0.00557829
Clust_5_0_0.1291	8	573.528	5	0.62	0.00243244	60	38	1.11622	0.96656	0.993774	0.98678	1.13117	0.0055793
Clust_2_0_0.78927	214	757.916	2	0.675047	0.102948	120	72	1.0068	1.03981	1.00041	0.990406	1.01655	0.00558649
Clust_2_0_0.63398	13	620.323	2	0.756154	0.0168272	61	29	0.983328	0.950647	0.96382	0.944785	1.0408	0.00560813
Clust_4_0_0.9567	8	766.222	4	0.74125	9.05637e-05	60	34	1.10353	0.993286	1.08409	1.00971	1.09292	0.00561058
Clust_5_0_0.11153	36	886.281	5	0.823611	0.000567132	102	63	1.17107	1.19789	1.16797	1.01658	1.15197	0.00563423
Clust_2_0_0.91903	7	890.938	2	0.747143	0.000216401	59	35	1.07735	1.05574	1.0433	0.970217	1.11043	0.00563985
Clust_4_0_0.19253	34	946.253	4	0.707059	0.000286527	120	72	0.899879	0.92343	1.07043	1.02379	0.878968	0.00564398
Clust_3_0_0.48409	9	998.44	3	0.83	1.63111e-05	67	44	0.832858	1.01635	1.03283	1.0176	0.818454	0.00565405
Clust_4_0_0.5861	55	678.027	4	0.738545	0.0040726	120	72	0.886957	0.905743	0.981792	0.986489	0.899105	0.00566271		P25713	tcPcPSGGScTcADSckcEG
Clust_4_0_0.13980	186	855.229	4	0.67086	0.0346941	120	72	0.966804	1.0216	0.934837	0.899643	1.07465	0.00566863
Clust_2_0_0.71034	21	679.283	2	0.872381	0.000226099	111	68	1.01662	1.0349	0.994093	0.948703	1.07159	0.00567364
Clust_3_0_0.44175	8	932.683	3	0.77375	0.00104031	68	40	1.01776	0.992059	0.979657	0.92909	1.09543	0.00568265
Clust_3_0_0.23322	14	657.346	3	0.66	0.00134838	78	48	1.01874	0.975834	0.949975	0.941104	1.08249	0.00569091
Clust_2_0_0.39551	45	519.305	2	0.667111	0.0461363	120	72	0.871235	0.938135	0.932703	0.989963	0.880068	0.00569348
Clust_2_0_0.70397	49	675.414	2	0.626531	0.0244069	120	72	0.87564	0.797703	0.935076	1.03104	0.849279	0.00570695
Clust_2_0_0.101428	8	1001.05	2	0.9225	6.33676e-07	60	37	1.05695	1.01826	1.0419	0.905921	1.16671	0.00571226
Clust_2_0_0.22574	48	466.241	2	0.601042	0.0345196	120	72	0.972519	0.788937	1.03586	1.04664	0.929186	0.00572301
Clust_2_0_0.77339	11	740.838	2	0.777273	0.00171127	67	44	1.0557	1.03349	0.986205	0.948764	1.11271	0.00575642
Clust_5_0_0.4090	24	691.973	5	0.77625	0.000201908	94	61	1.03486	1.06211	1.01735	0.938421	1.10276	0.00576354
Clust_5_0_0.5068	16	728.598	5	0.6325	0.00136736	88	53	1.09349	1.04024	1.04387	0.979738	1.1161	0.00580257	Neuroendocrine protein 7B9	P05408
Clust_5_0_0.12318	10	913.305	5	0.789	0.0181906	61	39	1.06447	1.05126	1.06163	0.942085	1.12991	0.00580501
Clust_4_0_0.25016	24	1087.53	4	0.702917	0.000254749	120	72	0.878439	1.06171	0.998945	1.01714	0.863634	0.00581308
Clust_3_0_0.31342	105	762.049	3	0.751238	0.00102597	120	72	0.886186	1.01005	0.971332	0.997609	0.88831	0.0058213
Clust_2_0_0.76731	25	734.375	2	0.614	0.00253954	112	65	0.991023	1.01615	0.928701	0.955254	1.03744	0.00584164
Clust_3_0_0.56773	16	1176.91	3	0.844375	1.86624e-05	85	54	1.08642	1.01219	0.986937	0.935637	1.16116	0.00584477
Clust_2_0_0.86244	168	832.863	2	0.782143	0.00431394	120	72	0.997014	0.985752	0.964782	0.953155	1.04602	0.00584698
Clust_5_0_0.10003	17	858.264	5	0.621765	0.000736517	103	63	0.84438	1.0664	1.03821	1.00081	0.843698	0.0058476
Clust_2_0_0.69125	19	665.356	2	0.775263	0.000181435	111	66	1.00991	1.042	0.948582	0.913127	1.10599	0.00589786
Clust_3_0_0.39779	39	870.097	3	0.667436	0.000301037	120	72	1.03571	1.03436	0.946443	0.958438	1.08063	0.00590403
Clust_2_0_0.109376	59	1151.05	2	0.800678	0.00151236	120	72	1.06753	1.0656	0.95347	0.938198	1.13785	0.00590763
Clust_2_0_0.39215	25	517.851	2	0.7028	0.000749637	120	72	1.02502	0.995532	1.02386	0.997694	1.02739	0.0059194
Clust_2_0_0.21788	20	464.278	2	0.8465	0.00279241	112	67	0.975363	0.902526	1.05281	1.04426	0.934022	0.00592076		Q9ULL5	pPPPPPP
Clust_4_0_0.3695	7	615.821	4	0.702857	0.000235289	59	37	0.863059	0.976342	0.955862	1.02004	0.846103	0.00593579
Clust_4_0_0.12949	27	834.911	4	0.630741	0.0971035	102	62	0.909723	0.937317	1.01602	1.03242	0.881154	0.0059633	Proenkephalin-A	P01210	dAEEDDSLANSSDLLkELLETGDNRE
Clust_3_0_0.27170	219	709.358	3	0.651598	0.0281132	120	72	1.00566	1.00626	0.995288	0.96012	1.04743	0.00598494	Cholecystokinin	P06307
Clust_4_0_0.3326	12	602.591	4	0.725833	0.00135722	87	51	1.04987	1.19414	0.940788	0.890404	1.17909	0.0060355
Clust_2_0_0.73066	48	696.376	2	0.533542	0.0312524	120	72	1.03668	0.995737	0.994582	0.96401	1.07538	0.00606427
Clust_5_0_0.2483	48	629.523	5	0.714792	0.00387092	112	66	1.20011	1.09742	1.03341	1.03697	1.15732	0.00607054	FXYD domain-containing ion transport regulator 9	Q9H0Q3
Clust_2_0_0.75960	18	725.906	2	0.686111	0.000480597	77	51	1.01204	1.04442	0.992982	0.907196	1.11557	0.00609535
Clust_4_0_0.7451	9	716.631	4	0.736667	0.000141147	62	36	1.00312	1.0504	1.03068	0.905825	1.10741	0.00609838	Calsyntenin-9	O94985	rSFVDLSGHNLANPHPFAVVPSTAT
Clust_2_0_0.85441	110	825.898	2	0.737182	0.0015637	120	72	1.00881	0.965871	0.973422	0.944085	1.06856	0.00611948		Q13519
Clust_4_0_0.16293	13	896.948	4	0.598462	0.000216552	60	35	1.01069	0.944638	0.953829	0.919539	1.09912	0.00613197
Clust_2_0_0.2659	10	407.702	2	0.708	0.0142438	61	39	0.977903	0.926703	1.07936	1.05832	0.924017	0.00615231		Q7Z5P9
Clust_2_0_0.21697	50	464.225	2	0.75	0.00747468	120	72	0.959058	0.92852	0.972143	1.03092	0.930295	0.00616155
Clust_2_0_0.73322	61	698.877	2	0.626721	0.0209632	120	72	0.86436	0.7699	0.932016	1.0333	0.836508	0.00616386		O00168
Clust_2_0_0.69750	56	670.781	2	0.672857	0.0168292	111	67	0.966039	1.01347	0.953512	0.936586	1.03145	0.00618264
Clust_2_0_0.82839	11	802.166	2	0.666364	6.88581e-05	76	48	1.00885	1.02727	0.996574	0.906407	1.11302	0.00618719
Clust_3_0_0.35313	7	814.696	3	0.951429	5.76286e-09	60	36	1.10572	0.944574	0.966335	0.895569	1.23466	0.00620025
Clust_5_0_0.5102	44	729.583	5	0.674773	0.0703164	120	72	1.10812	1.21812	1.00632	0.992422	1.11658	0.00620461		O15354
Clust_2_0_0.85851	52	829.348	2	0.751731	0.000672168	120	72	1.02741	1.05508	0.98787	0.980967	1.04734	0.00621414	Testican	Q08629
Clust_2_0_0.86665	9	836.69	2	0.718889	7.39211e-05	69	43	1.06502	0.916648	0.891231	0.945465	1.12645	0.00622341
Clust_5_0_0.15180	33	985.04	5	0.686061	0.00731247	120	72	0.83035	1.14901	0.969289	1.02044	0.813714	0.00623879	Neurosecretory protein VGF	O15240	gGEERVGEEDEEAAEAEAEAEEAERARQNALLFAEEEDGEAGAE
Clust_4_0_0.5639	51	672.381	4	0.772549	0.000551504	120	72	1.1124	1.08541	1.0197	1.00626	1.10549	0.00625257	Clusterin	P10909
Clust_3_0_0.26535	18	701.413	3	0.634444	0.0116263	111	65	0.934077	1.0288	0.924689	0.877351	1.06466	0.0062712	Major Prion Protein	P04156
Clust_3_0_0.36499	8	829.052	3	0.52625	0.000310635	60	41	1.0697	1.05078	0.973668	0.993684	1.0765	0.00627794
Clust_3_0_0.20951	46	622.676	3	0.627609	0.013086	120	72	1.04073	0.989588	0.956594	0.986126	1.05537	0.00628026	Testican	Q92563
Clust_2_0_0.1481	13	405.776	2	0.810769	0.00840476	68	41	0.977699	0.961656	0.995477	0.8936	1.09411	0.00628419
Clust_2_0_0.87152	29	841.522	2	0.810345	0.00301259	120	72	1.05814	1.01561	0.97869	0.979654	1.08011	0.00628773
Clust_3_0_0.32368	33	775.398	3	0.627576	0.00909091	112	65	1.05461	1.04422	1.01574	0.959912	1.09865	0.0062997	Neuron-specific protein family member 1	P42857
Clust_3_0_0.13579	48	533.655	3	0.543333	0.134715	120	72	1.05246	1.2176	0.967295	0.964837	1.09082	0.00631295	Major Prion Protein	P04156
Clust_4_0_0.12628	18	828.688	4	0.793889	0.000216661	102	60	1.09306	1.16288	1.01245	0.935025	1.16902	0.00631804	C-X-C motif chemokine 16	Q9H2A7
Clust_3_0_0.42497	51	909.376	3	0.724902	0.00466075	120	72	0.854547	0.898772	1.03941	0.988738	0.86428	0.00633279
Clust_2_0_0.21881	55	464.751	2	0.647636	0.00708688	120	72	0.936087	0.932644	0.973066	1.01129	0.925639	0.00633384		Q13285
Clust_3_0_0.16024	47	564.985	3	0.671277	0.00248696	120	72	0.949904	0.803026	1.00262	1.11599	0.851178	0.00636918	FXYD domain-containing ion transport regulator 7	Q9H0Q3
Clust_3_0_0.21578	50	632.682	3	0.6022	0.018711	120	72	0.922086	0.898485	0.962405	1.01902	0.904878	0.00637712	Secretogranin-8	P13521
Clust_4_0_0.25555	8	1102.54	4	0.8675	4.48137e-06	61	37	1.0041	1.0613	0.905535	0.872105	1.15135	0.00638136	Osteopontin	P10451	lNAPSDWDSRGkDSYETSQLDDQSAETHSHkQS
Clust_2_0_0.72565	23	691.341	2	0.636087	0.00113422	95	56	1.06416	1.01361	1.00505	1.00115	1.06294	0.00639207
Clust_3_0_0.13598	21	533.962	3	0.66619	0.00191653	112	66	1.01517	1.03948	0.968405	0.972327	1.04407	0.00640073
Clust_3_0_0.12252	17	524.62	3	0.695882	0.0112456	86	53	0.984787	0.898996	1.05574	1.06248	0.926877	0.00640212	Amyloid beta A4 protein	P05067	fFAEDVGSNk
Clust_5_0_0.2895	10	645.958	5	0.666	0.000427903	78	42	1.00106	0.977283	0.982368	0.888283	1.12696	0.00641293
Clust_2_0_0.71380	40	682.82	2	0.79075	0.00111674	120	72	1.01062	0.938048	0.963471	0.919196	1.09946	0.00642562		P35318
Clust_3_0_0.20806	31	619.983	3	0.716774	0.00232081	120	72	1.01011	0.997183	0.991797	0.960224	1.05195	0.00642638	Tachykinin-3	Q9UHF0
Clust_4_0_0.24325	19	1062.3	4	0.856842	5.99495e-06	103	64	1.05149	1.10115	0.96487	0.979508	1.07348	0.00644631
Clust_2_0_0.75951	12	725.88	2	0.849167	0.000101757	84	51	1.00473	1.03629	0.972566	0.971131	1.0346	0.00647101	Integral membrane protein 2A	Q9Y287
Clust_2_0_0.90366	23	872.932	2	0.607826	0.000337909	94	58	1.01238	1.02665	1.00063	0.96149	1.05293	0.00647621	Secretogranin-1	P05060	gVGGSLGGGAGDDAEPLS
Clust_4_0_0.6405	11	690.794	4	0.829091	1.34322e-05	60	35	1.05086	0.916926	0.921571	0.933979	1.12514	0.00648928
Clust_2_0_0.32388	50	496.778	2	0.5514	0.0658822	120	72	0.911591	0.909853	0.974042	0.964153	0.945483	0.00650485		Q92673
Clust_3_0_0.37480	43	840.392	3	0.34814	0.0557933	120	72	0.88538	0.969922	1.01142	0.954518	0.927568	0.00650689	Secretogranin-1	P05060
Clust_5_0_0.15485	13	992.334	5	0.672308	0.000256309	68	42	1.14379	1.33341	1.07223	0.917449	1.2467	0.00651003
Clust_3_0_0.27852	13	717.379	3	0.642308	0.00163816	76	48	1.05901	0.929026	0.93117	0.900518	1.17601	0.0065209
Clust_2_0_0.81526	9	786.146	2	0.745556	0.000183048	60	36	1.02145	0.918468	0.925644	0.916296	1.11476	0.00653952
Clust_2_0_0.24597	26	471.8	2	0.863846	0.00255939	120	72	0.941245	0.878264	0.905508	1.01755	0.925007	0.00658525		Q8TAM1
Clust_3_0_0.41423	13	894.457	3	0.713077	0.00486915	61	35	0.990997	1.00864	0.959957	0.910967	1.08785	0.00661939
Clust_2_0_0.19636	34	456.236	2	0.627059	0.11535	120	72	0.883355	0.853272	1.01515	0.979042	0.902264	0.00661969
Clust_5_0_0.12614	23	921.303	5	0.711304	0.00019252	95	55	0.789677	1.02028	1.14732	1.07832	0.732318	0.00662782
Clust_2_0_0.86160	12	832.276	2	0.5775	0.00443341	76	50	1.04067	1.03456	0.940755	0.963265	1.08035	0.00664444
Clust_2_0_0.71629	12	685.361	2	0.595	0.00830418	60	41	1.01389	1.01477	0.985351	0.964227	1.0515	0.00665844	Prostaglandin-H2 D-isomerase	P41222
Clust_3_0_0.60301	8	1306.02	3	0.7725	6.0726e-05	61	35	1.12338	1.22558	1.14832	0.94952	1.1831	0.00666712
Clust_5_0_0.4243	10	696.457	5	0.674	0.000394606	59	43	1.21691	1.00094	0.953423	0.598181	2.03435	0.00670974
Clust_4_0_0.22376	15	1007.5	4	0.778667	0.000111386	77	48	0.963104	0.892779	1.00279	1.03436	0.931114	0.00674168
Clust_4_0_0.27506	48	1180.37	4	0.787083	0.000367776	120	72	0.998977	1.09379	0.963214	0.951105	1.05033	0.00676897
Clust_3_0_0.22953	32	652.74	3	0.695625	0.00091929	120	72	1.10381	1.06336	0.869918	0.930305	1.1865	0.00676902	Major Prion Protein	P04156
Clust_3_0_0.5264	19	462.267	3	0.8	5.326e-05	95	54	1.07951	1.02712	1.0308	0.968294	1.11486	0.0067787
Clust_2_0_0.38559	15	515.286	2	0.838667	0.0108148	111	67	0.96016	0.977387	0.981343	0.993412	0.966527	0.00677963
Clust_5_0_0.12237	28	910.906	5	0.708571	0.00853592	103	63	0.792263	0.974995	0.909803	0.997707	0.794084	0.00679821
Clust_3_0_0.1157	9	418.575	3	0.741111	0.00573453	60	41	1.01705	0.89962	1.02902	0.956453	1.06335	0.00682753
Clust_3_0_0.36301	16	826.497	3	0.66625	0.000594354	94	59	1.01396	0.971992	0.991114	0.976908	1.03793	0.00682986
Clust_3_0_0.4217	52	450.612	3	0.539231	0.0393493	120	72	0.882568	0.801376	0.938419	1.04028	0.848398	0.00687717
Clust_3_0_0.42264	64	906.052	3	0.509844	0.0343665	120	72	1.04792	1.06152	0.985077	0.947426	1.10607	0.00688205
Clust_3_0_0.15290	42	555.246	3	0.726905	0.00209278	120	72	0.957169	0.856249	0.997792	1.03695	0.923059	0.00689747
Clust_2_0_0.62999	100	618.844	2	0.8381	0.00764411	120	72	0.994869	0.9731	0.98408	0.968481	1.02725	0.00693385		Q9H2G4	dPPPPPPPPP
Clust_2_0_0.69551	11	669.821	2	0.783636	0.00130378	78	47	1.09766	0.974376	1.07584	0.898709	1.22138	0.00693861
Clust_2_0_0.30330	189	490.795	2	0.580265	0.123499	120	72	0.88182	0.936952	0.952225	0.984733	0.895492	0.00695522		Q9Y6C5
Clust_2_0_0.75416	11	719.86	2	0.572727	0.00437923	60	38	1.05929	1.08889	0.951724	0.998181	1.06122	0.00696584	FXYD domain-containing ion transport regulator 8	Q9H0Q3
Clust_2_0_0.55990	23	581.308	2	0.788261	0.000329471	111	68	1.00797	1.01307	1.01428	0.964143	1.04546	0.00697447
Clust_3_0_0.35726	20	819.711	3	0.6645	0.000390362	86	50	0.98816	1.02225	0.987599	0.952777	1.03714	0.00698729		Q14515
Clust_2_0_0.79931	11	767.135	2	0.702727	0.00012618	69	44	1.09431	0.970805	1.08276	0.993672	1.10127	0.00701015
Clust_2_0_0.28904	17	485.771	2	0.677059	0.00313935	68	40	0.97402	1.0099	0.993174	1.01811	0.956694	0.00702854		Q9NR09
Clust_3_0_0.33114	38	785.667	3	0.788947	0.0106656	111	65	1.13777	0.912767	0.926356	0.964005	1.18025	0.00702936
Clust_2_0_0.89495	41	864.94	2	0.4	0.108034	120	72	1.00024	1.05751	1.01731	0.942072	1.06175	0.00703165	Amyloid-like protein 8	P51693
Clust_4_0_0.1557	42	526.312	4	0.668571	0.00548467	112	69	0.996327	1.0655	1.00007	0.894415	1.11394	0.00703728	Major Prion Protein	P04156
Clust_2_0_0.79080	25	759.425	2	0.4312	0.0184192	95	61	1.02328	1.00235	0.975427	0.918846	1.11366	0.00703923
Clust_4_0_0.24493	14	1067.04	4	0.799286	0.000357556	102	64	1.01178	1.09585	0.947997	0.944641	1.07108	0.00704757
Clust_3_0_0.9728	109	504.939	3	0.538899	0.045	120	72	0.928923	0.974934	0.990838	1.02677	0.904702	0.00705652	Secretogranin-9	P13521	gPPkNDDTPN
Clust_2_0_0.21751	54	464.258	2	0.780185	0.00569776	120	72	0.953403	0.961426	0.971626	0.987341	0.965627	0.00706242	Tau	P10636	dNITHV
Clust_2_0_0.67033	89	649.301	2	0.817528	0.00708804	120	72	0.992099	1.04403	1.05547	1.06965	0.927497	0.00707837
Clust_2_0_0.66603	50	644.84	2	0.527	0.101396	120	72	1.00016	0.904407	1.02072	1.05976	0.943767	0.00707923
Clust_2_0_0.58198	79	592.838	2	0.386456	0.217213	120	72	0.948561	0.887271	0.984374	1.04564	0.907155	0.00710465		O00168
Clust_3_0_0.27539	31	713.727	3	0.700645	0.000653436	120	72	0.990462	0.995618	0.915523	0.896991	1.1042	0.00712671
Clust_3_0_0.49805	26	1022.19	3	0.547308	0.00135413	95	56	0.934015	1.08057	0.89953	0.899024	1.03892	0.0071447
Clust_5_0_0.2316	31	622.547	5	0.676452	0.000168357	103	63	0.927275	0.90875	0.992019	0.873492	1.06157	0.00716307
Clust_3_0_0.9817	44	506.947	3	0.702045	0.0186812	120	72	0.865862	0.816531	0.90723	0.988347	0.876071	0.00717709
Clust_2_0_0.75497	133	720.855	2	0.693684	0.0108297	120	72	1.01587	1.04192	0.999827	0.976301	1.04053	0.00717804		P18583
Clust_2_0_0.35000	28	505.196	2	0.7425	0.00184087	111	65	0.885315	0.902848	0.968758	0.946429	0.935427	0.00720745
Clust_4_0_0.9951	33	775.437	4	0.587879	0.00203423	120	72	1.00248	0.970001	0.987396	0.951303	1.0538	0.00721282
Clust_2_0_0.84542	19	817.417	2	0.871053	4.76553e-06	112	69	1.01061	0.993865	0.980685	0.957805	1.05513	0.00722094
Clust_2_0_0.78464	9	752.414	2	0.674444	0.000492408	60	35	1.18207	1.08008	0.995813	0.9032	1.30876	0.00724748
Clust_4_0_0.25393	14	1097.31	4	0.767857	0.000125611	69	44	1.16427	1.2865	1.05166	0.971885	1.19795	0.00725386
Clust_2_0_0.64135	11	627.321	2	0.617273	0.00234404	77	47	1.0087	0.973454	0.966246	0.958088	1.05283	0.00727175
Clust_3_0_0.23850	47	664.332	3	0.771489	0.000618801	120	72	0.997624	0.966362	0.948778	0.93943	1.06195	0.00729181	ProSAAS	Q9UHG2
Clust_2_0_0.65316	10	634.312	2	0.648	0.000168396	77	44	1.03338	0.993825	0.848954	0.907912	1.1382	0.00731859
Clust_3_0_0.32517	9	777.35	3	0.61	0.000211016	60	38	1.04737	1.08156	0.990161	0.956956	1.09448	0.00732688
Clust_4_0_0.2274	37	558.551	4	0.546486	0.215169	120	72	0.894967	0.95449	0.951768	0.99865	0.896177	0.00734881		Q8WY21
Clust_2_0_0.82154	10	793.915	2	0.588	0.00224129	69	47	1.02029	1.03459	0.943162	0.942211	1.08287	0.00735724
Clust_2_0_0.51488	101	559.815	2	0.620396	0.0567291	120	72	0.955122	0.890573	1.00317	0.998534	0.956524	0.00735758	Neurofilament heavy polypeptide	P12036
Clust_2_0_0.7387	33	419.249	2	0.699394	0.0877561	102	59	0.908288	0.946983	0.913716	0.970705	0.9357	0.00736451		P20908
Clust_3_0_0.31622	10	765.442	3	0.637	0.00270265	61	36	1.11553	1.05544	0.987223	0.977786	1.14087	0.00736501
Clust_5_0_0.11539	8	893.677	5	0.75	0.000355869	68	43	1.02281	1.01727	0.996547	0.946046	1.08115	0.00736874
Clust_3_0_0.34589	12	806.069	3	0.891667	1.36095e-06	78	43	1.23859	1.21932	1.06336	1.08412	1.14248	0.00737709
Clust_2_0_0.97379	17	949.5	2	0.729412	0.000336221	94	58	0.919248	1.02172	1.0246	0.974666	0.943142	0.00738647	Neurosecretory protein VGF	O15240
Clust_5_0_0.13277	15	935.44	5	0.672	0.000336426	78	46	1.04486	1.12374	0.957751	0.965518	1.08218	0.00740522
Clust_4_0_0.17223	43	914.184	4	0.743721	0.00020712	120	72	0.989978	1.03377	1.0067	0.927685	1.06715	0.00742082
Clust_4_0_0.25092	34	1090.08	4	0.723529	0.00309785	111	66	0.84918	1.08708	1.02316	1.05822	0.802463	0.00744194
Clust_3_0_0.12955	45	529.678	3	0.400444	0.0287492	120	72	1.02349	1.0422	0.921438	0.928631	1.10215	0.00744438	Major Prion Protein	P04156
Clust_3_0_0.59167	13	1253.63	3	0.733846	0.000464219	86	51	1.00427	1.03432	0.935393	0.913142	1.0998	0.00745901
Clust_3_0_0.42920	42	915.049	3	0.300952	0.436211	120	72	0.993865	0.997424	0.929025	0.939011	1.05842	0.00746821
Clust_3_0_0.27277	26	710.981	3	0.771538	0.000228654	112	66	1.01793	0.981672	0.987757	0.967038	1.05262	0.0074861	Testican	Q08629	dEDEDDDkEDEVGY
Clust_2_0_0.74194	29	707.847	2	0.424483	0.0390317	112	66	1.00937	0.97132	0.980521	0.941688	1.07187	0.00752314
Clust_5_0_0.8641	20	827.431	5	0.698	0.000555466	94	58	1.00196	1.08661	0.986155	0.946568	1.05852	0.00760381	Calsyntenin-13	O94985
Clust_3_0_0.20948	12	622.611	3	0.775833	0.000171864	60	34	1.0364	0.997211	0.949798	0.923586	1.12215	0.00760478	Chromogranin-A	P10645	lEGQEEEEDNRDSS
Clust_5_0_0.8119	17	813.863	5	0.794706	1.98508e-05	85	55	1.01384	1.0383	1.00581	0.941465	1.07688	0.00760825
Clust_2_0_0.31329	104	494.762	2	0.519038	0.0629865	120	72	0.953443	0.956481	0.997548	1.0116	0.942506	0.00761925
Clust_4_0_0.7411	32	715.429	4	0.685312	0.00133213	120	72	0.887249	0.982873	0.946007	0.982617	0.902945	0.00765112			kkNAPPEPVPPPRAAPAPTHV
Clust_4_0_0.4137	36	628.37	4	0.565833	0.00191964	111	69	1.09983	1.08588	1.04704	0.99738	1.10272	0.00767795	Neuroendocrine protein 7B12	P05408
Clust_2_0_0.21028	18	459.267	2	0.622778	0.0175332	76	50	0.938321	0.910024	0.985492	0.993574	0.94439	0.00768585		Q8NES3
Clust_4_0_0.5797	39	676.372	4	0.728205	0.00766065	120	72	1.00307	0.97624	0.993726	0.962214	1.04246	0.00769168
Clust_2_0_0.33286	192	500.778	2	0.738854	0.0176143	120	72	0.939116	0.920482	0.967566	0.966643	0.971523	0.0076917	ProSAAS	Q9UHG2	sPLPAESA
Clust_4_0_0.17020	15	911.206	4	0.651333	0.00287768	95	57	0.997899	1.04323	0.936833	0.938842	1.0629	0.0076968
Clust_3_0_0.29588	9	739.391	3	0.765556	8.01251e-05	61	40	0.897423	0.876841	0.821995	0.849032	1.057	0.00771659
Clust_3_0_0.31016	34	758.021	3	0.676471	0.00190572	120	72	1.00505	1.01198	1.00155	0.969102	1.03709	0.00774302	Amyloid-like protein 6	P51693
Clust_4_0_0.2491	18	567.847	4	0.731667	0.00273313	88	53	1.23688	1.02215	1.13162	0.992505	1.24622	0.00774451	Receptor-type tyrosine-protein phosphatase zeta	P23471
Clust_3_0_0.17038	19	573.357	3	0.554211	0.000667256	87	54	0.980795	0.954731	0.944813	0.889941	1.10209	0.00774698	Major Prion Protein	P04156
Clust_3_0_0.54416	26	1112.88	3	0.715385	0.00110928	103	60	0.908644	0.940224	0.985318	0.994957	0.913249	0.00774773	Proenkephalin-A	P01210	dAEEDDSLANSSDLLkELLETGDNRE
Clust_2_0_0.105925	11	1072.59	2	0.914545	1.64583e-06	78	49	0.846292	0.964923	0.924666	0.947192	0.893474	0.00778855	Neurosecretory protein VGF	O15240	nAPPEPVPPPRAAPAPTHV
Clust_3_0_0.18912	38	592.313	3	0.73	0.00107839	120	72	0.992487	0.980248	1.02187	1.07583	0.922531	0.00780166
Clust_4_0_0.22120	24	1001.54	4	0.73875	0.000330462	103	63	1.16355	1.30808	1.11843	1.02177	1.13877	0.00783348
Clust_2_0_0.79325	124	761.423	2	0.535161	0.0131552	120	72	0.966827	0.955934	0.957088	0.945294	1.02278	0.00786402
Clust_3_0_0.31793	375	767.7	3	0.636027	0.0409453	120	72	1.11479	1.05813	0.994072	0.979213	1.13845	0.00786533
Clust_2_0_0.68778	50	662.808	2	0.6684	0.00608893	120	72	1.01148	1.00991	0.985417	0.957517	1.05636	0.00788289	Secretogranin-1	P05060	fLEGEEENE
Clust_3_0_0.60560	12	1321.33	3	0.814167	7.02034e-05	77	45	1.1215	1.1733	1.06685	0.999416	1.12215	0.00788376
Clust_2_0_0.92073	48	892.954	2	0.408125	0.0374899	120	72	0.910982	0.939595	0.9453	1.01779	0.895059	0.00801837	Pro-neuropeptide Y	P01303	skPDNPGEDAPAE
Clust_2_0_0.67758	15	653.857	2	0.727333	0.000453599	96	54	1.05347	1.00555	0.970409	0.962307	1.09474	0.00804351
Clust_2_0_0.67071	96	649.391	2	0.679167	0.0130884	120	72	0.906136	0.899875	0.932317	0.971675	0.93255	0.00805912
Clust_2_0_0.88650	14	856.895	2	0.617857	0.000826492	95	59	1.0088	1.07096	0.997613	0.95964	1.05123	0.00806599	Testican	Q08629
Clust_3_0_0.6253	9	476.945	3	0.681111	0.00225776	76	48	0.885409	0.922153	0.890313	1.00901	0.877503	0.00807125
Clust_3_0_0.558	8	408.83	3	0.72875	0.010572	69	41	0.939594	1.05593	0.994106	1.22903	0.764501	0.00808807
Clust_2_0_0.16322	22	446.761	2	0.749091	0.00157641	87	51	1.00259	0.901447	0.900672	1.13633	0.882309	0.00810184		Q8N126
Clust_2_0_0.57018	101	586.831	2	0.552871	0.0315117	120	72	0.768461	0.932366	0.784817	0.902644	0.851344	0.00815081
Clust_5_0_0.12551	22	919.437	5	0.777273	0.000310294	112	66	1.14754	1.13923	1.05802	0.954591	1.20213	0.0081659
Clust_2_0_0.74361	36	708.81	2	0.6725	0.000833839	120	72	0.972133	0.940674	0.936961	0.943321	1.03054	0.00817454
Clust_2_0_0.37664	8	511.788	2	0.61625	0.000718816	59	35	0.871977	0.789981	0.960386	0.97017	0.898788	0.00817787		Q8IZD2
Clust_4_0_0.28076	10	1212.11	4	0.703	0.000122919	61	35	0.806658	1.00841	1.00449	0.952714	0.846694	0.00819598
Clust_5_0_0.14783	25	974.531	5	0.6836	0.0177811	95	55	0.816503	1.02325	1.1067	1.06151	0.76919	0.00819666
Clust_4_0_0.12185	16	821.503	4	0.7725	7.43771e-05	68	37	0.965406	0.958951	0.82223	0.890693	1.08388	0.00820102
Clust_4_0_0.19619	10	952.4	4	0.951	1.03974e-06	67	41	1.07681	1.00194	0.975462	0.949353	1.13425	0.00821728
Clust_3_0_0.28858	11	730.43	3	0.765455	6.67888e-05	78	45	0.976668	0.907424	1.0502	1.0398	0.939288	0.00822177
Clust_2_0_0.66647	159	645.342	2	0.635346	0.00241624	120	72	1.02664	1.01482	0.983255	0.961058	1.06824	0.008226		A6NEQ2
Clust_4_0_0.26484	19	1135.8	4	0.784737	0.000108008	94	60	1.03573	1.09144	1.01192	0.944142	1.097	0.00822832
Clust_4_0_0.5377	18	665.303	4	0.735	0.000142733	94	58	1.03169	1.02413	1.01312	0.894086	1.1539	0.00824468
Clust_5_0_0.9574	39	848.033	5	0.729487	0.00274575	120	72	1.01563	1.02655	0.953499	0.95539	1.06306	0.00826349	Calsyntenin-10	O94985
Clust_3_0_0.14172	65	542.642	3	0.719538	0.000686686	120	72	0.840983	0.670661	0.940533	1.04987	0.801035	0.00826519
Clust_2_0_0.16328	20	446.785	2	0.8255	0.000202651	94	60	0.89922	0.853917	1.05762	0.992541	0.905977	0.00827513
Clust_2_0_0.39638	46	519.324	2	0.523261	0.0104576	120	72	0.897082	0.889605	0.915742	0.987193	0.90872	0.00827815		Q99715
Clust_2_0_0.69447	304	669.31	2	0.649868	0.0864501	120	72	1.0058	1.00543	1.01434	0.968894	1.03809	0.00829081		P51116
Clust_4_0_0.9219	7	758.843	4	0.78	1.23319e-05	60	38	0.986387	0.902059	0.834888	0.833468	1.18347	0.00829905
Clust_3_0_0.1818	12	426.603	3	0.7825	0.00457542	60	35	1.05614	0.954394	0.965848	0.943465	1.11943	0.00832105
Clust_3_0_0.31122	83	759.346	3	0.836386	0.00157366	120	72	1.05123	0.97784	0.985661	0.953467	1.10254	0.00832237
Clust_3_0_0.35320	90	814.759	3	0.615778	0.00259011	120	72	1.00117	0.992864	0.927439	0.940045	1.06502	0.00832701
Clust_2_0_0.99274	13	972.6	2	0.75	0.00557863	60	40	1.05813	1.0904	0.938376	0.953984	1.10917	0.00834019
Clust_3_0_0.33591	113	792.334	3	0.503628	0.00844381	120	72	1.00858	0.978797	0.946606	0.946919	1.06512	0.00834421	Testican	Q08629	eDDEDEDDDkEDEVGY
Clust_2_0_0.85521	140	826.498	2	0.698571	0.0759638	120	72	1.07788	1.00561	1.05455	1.00431	1.07325	0.00834674
Clust_3_0_0.54185	19	1107.85	3	0.879474	3.14004e-05	103	61	1.09725	1.09833	1.00252	1.003	1.09397	0.00835451
Clust_5_0_0.8605	15	826.654	5	0.654	0.000210023	95	54	1.05875	1.05749	1.02124	0.973035	1.0881	0.00836179
Clust_2_0_0.97563	20	951.474	2	0.707	8.40399e-05	103	63	0.946152	1.053	0.961811	0.908071	1.04194	0.00838692
Clust_2_0_0.73602	14	701.08	2	0.747143	0.00100708	76	46	1.08876	0.930424	1.00444	0.933505	1.16632	0.00838698
Clust_2_0_0.72368	30	689.362	2	0.575667	0.0079987	103	63	1.03758	1.02048	1.02004	0.990291	1.04776	0.00839556
Clust_5_0_0.14966	16	978.301	5	0.72125	0.000705626	85	51	0.921645	0.984635	0.998062	0.986788	0.933985	0.0084326
Clust_3_0_0.27282	31	711.014	3	0.823871	5.03199e-05	112	65	0.986835	1.00905	0.987417	0.943145	1.04632	0.00844867
Clust_4_0_0.18962	17	941.198	4	0.81	4.12875e-05	112	66	1.07742	1.03427	1.01424	0.992683	1.08537	0.00847066
Clust_2_0_0.54148	16	572.31	2	0.645	0.00179914	86	55	0.872044	0.840082	0.988407	1.01466	0.859445	0.00848682
Clust_2_0_0.14348	46	439.264	2	0.505	0.215862	120	72	0.953313	0.937419	1.00487	1.00667	0.946999	0.00849241
Clust_3_0_0.42814	19	913.698	3	0.866842	2.24442e-05	95	55	0.998014	1.03777	0.977754	0.94443	1.05674	0.00849805
Clust_4_0_0.8078	45	732.878	4	0.596889	0.0573863	120	72	0.886661	0.949037	1.00486	0.962814	0.920905	0.00851347		Q86Y38
Clust_3_0_0.48210	16	995.808	3	0.5125	0.00334411	86	52	0.97157	1.12577	0.963782	0.901893	1.07726	0.00851991	Somatostatin	P61278	lLSEPNQTENDALEPEDLSQAAEQD
Clust_5_0_0.6469	13	768.229	5	0.850769	8.31811e-06	69	38	1.05029	0.976837	0.956508	0.963383	1.09021	0.00853026
Clust_3_0_0.34947	12	810.128	3	0.539167	0.00563009	68	44	1.05343	1.06797	0.945151	0.937764	1.12334	0.00854576
Clust_5_0_0.2040	32	612.135	5	0.679688	0.000357209	120	72	1.13314	1.08435	1.0378	1.02522	1.10526	0.0085538	Neuroendocrine protein 7B13	P05408
Clust_4_0_0.7338	47	713.44	4	0.575319	0.305022	120	72	1.25461	1.15265	1.10699	1.07603	1.16597	0.00858022	Receptor-type tyrosine-protein phosphatase zeta	P23471
Clust_2_0_0.66760	67	646.36	2	0.428358	0.100868	120	72	0.921095	0.993632	0.98513	1.0187	0.904184	0.00860096	Secretogranin-3	Q8WXD2	eAEEDIk
Clust_2_0_0.85523	49	826.497	2	0.753265	0.0563704	103	60	1.07029	1.0601	1.01104	0.97276	1.10026	0.00860701
Clust_2_0_0.86023	92	830.884	2	0.736848	0.00567874	120	72	1.00229	1.03992	1.01947	0.967628	1.03583	0.00861204
Clust_2_0_0.79804	43	765.877	2	0.43907	0.0921448	120	72	1.03033	1.00989	0.996943	0.970052	1.06214	0.00862251		P07585
Clust_2_0_0.76386	48	730.383	2	0.369167	0.127168	120	72	0.992478	1.01361	0.927795	0.956096	1.03805	0.00862912	Osteonectin	P09486	aLPDETEVVEE
Clust_3_0_0.21758	22	635.083	3	0.779091	4.28237e-05	111	66	1.0222	0.923117	1.00694	0.933253	1.09531	0.008635
Clust_2_0_0.91989	61	891.864	2	0.75082	0.00191465	120	72	1.08161	1.20793	0.988951	0.974053	1.11042	0.0086639	Testican	Q08629
Clust_3_0_0.41330	9	893.432	3	0.812222	5.48432e-05	60	35	0.998857	1.06816	0.966006	0.962309	1.03798	0.00870388
Clust_3_0_0.20386	13	613.629	3	0.54	0.00147268	86	51	1.03685	1.00419	0.966991	0.954415	1.08637	0.00871171
Clust_2_0_0.2609	12	407.265	2	0.785	0.00831467	77	46	0.961785	0.980788	0.941302	0.904579	1.06324	0.00872886
Clust_5_0_0.8155	8	814.611	5	0.725	0.000167498	67	39	0.940116	1.01371	0.980643	1.04328	0.901113	0.00874482
Clust_2_0_0.72381	28	689.402	2	0.661429	0.0017637	112	69	0.999926	1.00407	1.01242	0.954436	1.04766	0.00874968
Clust_3_0_0.57575	11	1202.66	3	0.820909	3.04021e-05	86	54	1.00866	1.05569	0.946833	0.917491	1.09937	0.00878824
Clust_3_0_0.20722	22	618.59	3	0.718182	0.000569297	111	69	1.02065	0.996091	0.963506	0.9654	1.05723	0.00879862	Testican	Q08629
Clust_3_0_0.30135	29	746.704	3	0.606207	0.005213	102	62	0.858194	0.849635	0.991761	0.970985	0.883839	0.00879904
Clust_3_0_0.47470	27	983.838	3	0.642222	0.000665743	112	66	1.0264	1.08477	0.991296	0.98547	1.04154	0.0088008	Clusterin	P10909	aSHTSDSDVPSGVTEVVVkLFDSD
Clust_4_0_0.178	10	420.271	4	0.708	0.00272059	69	38	0.765943	0.926593	1.00777	1.03683	0.738737	0.00880764
Clust_4_0_0.2790	35	581.802	4	0.615714	0.156518	120	72	0.88026	0.929935	0.923538	0.958414	0.918455	0.00881004		C9JVW0
Clust_2_0_0.75649	13	722.373	2	0.592308	0.00107529	68	43	1.02402	0.972119	0.977366	0.957857	1.06907	0.00883042
Clust_5_0_0.7298	21	792.03	5	0.778095	6.07453e-05	94	54	1.05753	1.09807	1.07075	0.978397	1.08088	0.00883105
Clust_4_0_0.23288	17	1034.3	4	0.72	0.000515152	93	60	0.870252	1.01534	1.01565	0.944157	0.921724	0.00884894
Clust_2_0_0.76997	9	737.306	2	0.755556	9.66219e-05	59	36	0.986776	1.05219	0.872192	0.889798	1.10899	0.008869
Clust_3_0_0.48914	17	1006.11	3	0.768235	0.000241652	86	58	1.02023	1.13611	0.960467	0.959963	1.06278	0.00889046	Somatostatin	P61278
Clust_2_0_0.107606	27	1106.46	2	0.665556	0.0044018	112	65	0.974509	0.934965	0.926714	0.910668	1.0701	0.00889718	Testican	Q08629	eDDEDDEDGGGRAGSAmAIG
Clust_2_0_0.16440	49	447.76	2	0.685306	0.135301	120	72	0.844974	0.872441	0.927307	0.980644	0.861652	0.0088979
Clust_4_0_0.15581	13	883.741	4	0.843846	0.000791624	86	50	0.972278	1.05449	0.971864	0.919193	1.05775	0.00890572
Clust_2_0_0.28216	167	481.851	2	0.645629	0.0755056	120	72	1.0021	0.973698	1.042	1.01729	0.985076	0.00891216
Clust_5_0_0.12608	10	921.069	5	0.867	4.84523e-06	69	41	1.07283	0.971891	1.02278	0.86179	1.24488	0.0089305
Clust_4_0_0.4374	34	634.838	4	0.721765	0.000381344	120	72	1.12528	1.02704	1.04912	0.989946	1.13671	0.00894383	Neuron-specific protein family member 3	P42857
Clust_4_0_0.2523	61	568.824	4	0.676721	0.00329142	120	72	0.962286	1.00792	0.993329	1.01493	0.948127	0.0089528	Neurosecretory protein VGF	O15240
Clust_2_0_0.85269	9	824.256	2	0.784444	0.000263199	62	40	1.10008	0.933937	1.11567	0.984999	1.11683	0.00895663
Clust_4_0_0.5292	66	662.807	4	0.642424	0.0252125	120	72	0.872283	0.915841	1.00682	0.991142	0.880079	0.00895755	Neurosecretory protein VGF	O15240
Clust_5_0_0.3648	21	674.767	5	0.594762	0.00525235	103	63	1.05761	1.11651	1.02798	0.995758	1.06211	0.00896133	Cholecystokinin	P06307
Clust_2_0_0.33522	16	501.245	2	0.79375	0.0143411	69	41	0.95432	1.07826	0.934013	1.0758	0.887076	0.00897299
Clust_2_0_0.77083	10	738.13	2	0.692	0.00283737	78	47	1.01022	0.984072	0.967827	0.939	1.07585	0.00897548
Clust_3_0_0.22969	66	652.968	3	0.747727	0.00136617	120	72	0.98593	0.990463	0.978245	0.954383	1.03305	0.00898327
Clust_3_0_0.5941	54	471.947	3	0.658704	0.00508828	120	72	0.970307	0.768347	1.00538	1.12919	0.859296	0.00899433
Clust_2_0_0.76190	9	728.403	2	0.643333	0.0011883	69	44	1.05708	1.07585	1.02797	0.978022	1.08083	0.00902851
Clust_5_0_0.9626	33	849.639	5	0.60697	0.0511613	111	66	0.865102	1.06304	0.987738	0.974599	0.887649	0.00903478	Cholecystokinin	P06307
Clust_4_0_0.19643	21	952.753	4	0.805238	3.65378e-05	111	68	1.12854	0.997105	1.11264	0.915378	1.23287	0.00904252	C-X-C motif chemokine 17	Q9H2A7
Clust_2_0_0.69552	37	669.82	2	0.815135	0.00135531	120	72	0.974822	0.998108	0.970964	0.938965	1.03819	0.00904567
Clust_3_0_0.28795	14	729.694	3	0.750714	0.00319412	103	60	0.984135	1.04799	0.958665	0.937295	1.04997	0.0091015
Clust_2_0_0.72003	57	687.316	2	0.730351	0.00214228	120	72	0.997177	0.9806	0.983384	0.951502	1.048	0.00910313
Clust_3_0_0.14540	51	549.587	3	0.67	0.00329012	120	72	1.08768	1.0217	1.08323	0.973594	1.11718	0.00910368		P25713
Clust_3_0_0.19859	12	605.064	3	0.798333	3.43435e-05	78	43	1.28951	1.16456	0.961429	0.841099	1.53312	0.0091412
Clust_2_0_0.105805	112	1070.02	2	0.793661	0.00405258	120	72	1.12661	1.04474	0.943464	0.986884	1.14159	0.00916445
Clust_3_0_0.53455	10	1093.53	3	0.82	2.6571e-06	78	47	0.729229	0.841816	0.773616	0.862938	0.845054	0.00917289
Clust_5_0_0.6988	9	783.617	5	0.711111	5.98187e-05	70	42	1.10616	1.02931	1.06753	0.964877	1.14643	0.0091732
Clust_3_0_0.10614	11	512.319	3	0.679091	0.000499146	86	51	0.858097	0.832796	0.913822	0.99882	0.859111	0.00918596
Clust_2_0_0.69600	23	670.339	2	0.538696	0.00181906	103	64	1.053	0.98376	0.971909	0.982925	1.07129	0.00920041	Cystatin-C	P01034
Clust_3_0_0.35363	9	815.425	3	0.664444	9.20533e-05	60	38	0.962358	0.938732	0.964473	0.903114	1.0656	0.00922186
Clust_2_0_0.11865	23	431.323	2	0.592174	0.0186008	120	72	0.898803	0.899791	0.893517	1.00755	0.892069	0.00922922
Clust_2_0_0.78070	97	748.401	2	0.565876	0.0299951	93	60	1.07953	1.13473	0.942286	0.986272	1.09456	0.00922935
Clust_2_0_0.62998	16	618.838	2	0.705625	0.000849062	84	50	1.00212	0.984824	1.03293	0.934068	1.07286	0.00925253
Clust_3_0_0.9104	14	500.93	3	0.793571	0.000649116	77	42	0.903538	0.906055	0.924468	0.947275	0.953829	0.00927075	Calsyntenin-6	O94985	dLSGHNLANPHP
Clust_2_0_0.73633	53	701.378	2	0.594528	0.0348979	120	72	0.93625	0.940697	0.968203	1.00539	0.931234	0.00928114	Amyloid-like protein 12	P51693	dELAPAGTGVSR
Clust_3_0_0.22289	36	642.995	3	0.660278	0.0175304	120	72	0.953026	1.0103	1.00756	1.02137	0.933086	0.0092815
Clust_4_0_0.10193	110	781.177	4	0.630091	0.0200748	120	72	0.984128	1.02624	0.925595	0.931667	1.05631	0.00933047
Clust_2_0_0.38188	87	514.238	2	0.686207	0.039726	120	72	0.948161	0.924748	0.99338	0.992191	0.955624	0.00934306	Integral membrane protein 2A	Q9Y287
Clust_2_0_0.84099	21	813.263	2	0.76381	0.00541843	87	52	1.01142	1.01436	0.944847	0.945655	1.06955	0.00934414
Clust_3_0_0.5219	10	459.941	3	0.857	0.000333758	77	45	1.04982	0.894092	0.914394	0.836462	1.25507	0.00934936			pHFFFPk
Clust_4_0_0.25102	13	1090.34	4	0.714615	0.000407912	95	57	0.856085	1.16615	0.955337	1.10555	0.774355	0.00935174
Clust_4_0_0.6484	16	692.378	4	0.658125	0.000597335	87	51	1.04757	0.934558	0.956236	0.961456	1.08957	0.00935468			hkkHPTEDWEkDEGN
Clust_4_0_0.16405	8	898.921	4	0.82375	3.66432e-06	70	35	1.05019	0.919289	0.943756	0.904541	1.16102	0.00935786
Clust_4_0_0.5505	40	669.311	4	0.65075	0.000486901	112	67	1.02406	0.993454	1.00196	0.952275	1.07538	0.00936324		P51116
Clust_2_0_0.85451	16	825.979	2	0.709375	0.000804001	86	51	1.14832	0.966184	1.11139	1.00089	1.14729	0.0093643
Clust_5_0_0.14691	19	971.919	5	0.823684	0.000156791	86	57	1.09945	1.15324	1.08048	1.00278	1.0964	0.00936878
Clust_3_0_0.37213	19	837.417	3	0.648947	0.000428905	86	51	1.02669	0.979811	0.949084	0.974816	1.05322	0.00940611	Neurosecretory protein VGF	O15240	sPQPPPPAPAPARDELPDWNE
Clust_3_0_0.61261	37	1380.38	3	0.644324	0.00306132	120	72	0.87686	1.00263	0.951294	0.961136	0.912316	0.00940621
Clust_2_0_0.75496	15	720.845	2	0.665333	0.00120001	86	50	1.00114	1.06649	1.0166	0.961495	1.04123	0.00941377
Clust_4_0_0.26402	20	1129.79	4	0.679	0.00036078	103	61	1.02662	1.03531	0.956718	0.91678	1.11981	0.00941477
Clust_2_0_0.56030	30	581.347	2	0.614333	0.0122556	120	72	0.871538	0.869172	0.971179	0.961015	0.906893	0.00943907		Q08462
Clust_2_0_0.7592	29	419.282	2	0.530345	0.0743348	120	72	0.869478	0.829791	1.06697	0.976038	0.890824	0.00944103		Q9UBF2
Clust_4_0_0.21662	19	991.003	4	0.737368	7.9004e-05	103	63	1.05865	1.04345	1.02877	0.977203	1.08335	0.00944146		P40189
Clust_3_0_0.42551	18	910.101	3	0.839444	0.000777733	102	60	1.02965	1.06285	0.977745	0.951562	1.08206	0.00944288
Clust_2_0_0.72254	72	688.342	2	0.542083	0.00970997	120	72	1.00463	1.00272	1.01438	0.957955	1.04872	0.00945528		P02787
Clust_3_0_0.30517	22	751.975	3	0.795	0.000207073	112	66	1.04683	1.01989	1.00175	0.950194	1.1017	0.0094624		Q9Y4G8	aVDSEDDDDEEDIERASD
Clust_2_0_0.18048	162	451.245	2	0.586975	0.165896	120	72	0.922377	0.928066	0.954148	1.00323	0.919403	0.00947215	Protein piccolo	Q9Y6V0
Clust_4_0_0.9345	12	761.672	4	0.785	1.24977e-05	78	45	1.05835	1.1671	1.03574	0.97723	1.08301	0.00948734
Clust_3_0_0.30183	57	747.368	3	0.664035	0.00755738	120	72	0.982473	0.959569	0.978276	0.961164	1.02217	0.00950907	Neurosecretory protein VGF	O15240
Clust_3_0_0.33197	64	787.023	3	0.695625	0.00104807	120	72	1.06111	1.1168	1.03673	0.948529	1.11869	0.00951406	Chromogranin-A	P10645
Clust_3_0_0.56614	11	1171.83	3	0.686364	0.000190609	61	37	1.08503	1.15763	0.994204	0.977724	1.10975	0.0095291
Clust_2_0_0.7408	13	419.249	2	0.850769	0.00854601	85	54	0.883119	0.9199	0.9881	1.00629	0.877597	0.00953493
Clust_2_0_0.71246	8	681.351	2	0.63125	0.0011091	61	35	1.02588	0.948509	1.01821	0.925149	1.10888	0.00954705
Clust_3_0_0.13499	12	533.004	3	0.736667	0.0244204	86	57	0.894604	0.929125	1.0221	1.11811	0.800101	0.0095725
Clust_4_0_0.7430	13	716.133	4	0.713077	0.000356305	76	45	0.993993	1.01089	0.985677	0.90383	1.09976	0.00957374
Clust_5_0_0.7343	48	793.593	5	0.487083	0.0028091	120	72	0.982565	0.984477	0.953819	0.91639	1.07221	0.00957504		Q9BQT9
Clust_4_0_0.21867	12	995.252	4	0.7675	3.44692e-05	94	52	1.12554	1.12364	1.07577	1.02158	1.10176	0.00964736
Clust_2_0_0.72515	9	690.817	2	0.795556	0.000178384	61	32	1.03405	0.996781	0.973568	0.961646	1.07529	0.00965675
Clust_2_0_0.77069	28	737.949	2	0.5925	0.00344546	104	60	1.11712	1.097	1.03138	1.0443	1.06973	0.00966017	Beta-2-microglobulin	P61769
Clust_2_0_0.77955	26	747.407	2	0.749231	0.000633516	112	66	0.996831	1.00675	0.977576	0.958549	1.03994	0.00967961
Clust_5_0_0.10708	57	875.672	5	0.784386	0.0674032	120	72	0.742967	1.09819	1.0856	1.02071	0.727889	0.00968272	Neurosecretory protein VGF	O15240	gRPEAQPPPLSSEHkEPVAGDAVPGPkDGSAPEVRGA
Clust_3_0_0.29539	19	738.704	3	0.624737	0.00587155	103	61	1.0124	1.00013	0.948152	0.958291	1.05647	0.00972016	Amyloid-like protein 13	P51693	sLAGGSPGAAEAPGSAQVAGLcG
Clust_4_0_0.8688	54	746.861	4	0.66037	0.0338184	120	72	1.0657	1.17383	1.05529	0.971224	1.09727	0.00974114	Clusterin	P10909
Clust_2_0_0.10826	64	428.221	2	0.5525	0.127415	96	58	0.639639	0.484992	0.43554	0.473011	1.35227	0.00974628		O75376
Clust_3_0_0.741	40	410.591	3	0.77675	0.00423486	120	72	1.00942	1.07824	0.956987	0.887313	1.13761	0.00975291	Major Prion Protein	P04156
Clust_2_0_0.32816	36	498.3	2	0.653889	0.00564266	120	72	0.825383	0.572903	0.866579	1.02187	0.807722	0.00978365
Clust_2_0_0.83387	9	807.043	2	0.555556	0.00016405	69	39	1.08581	1.01951	1.04045	0.975091	1.11355	0.00978366
Clust_2_0_0.61557	44	611.312	2	0.748864	0.0151387	120	72	1.04788	1.02036	0.997595	0.987392	1.06126	0.00981608	Integral membrane protein 2A	Q9NQX7
Clust_3_0_0.16538	44	568.624	3	0.714773	0.000309625	120	72	1.02656	0.985104	1.04954	0.982135	1.04523	0.00982901	Secretogranin-1	P05060
Clust_4_0_0.1593	36	528.522	4	0.665	0.00125015	120	72	1.04496	0.982967	1.01305	0.978765	1.06763	0.00983822	Integral membrane protein 2A	Q9Y287
Clust_4_0_0.18417	9	932.48	4	0.816667	2.48422e-05	68	39	0.992142	0.915959	0.882378	0.884382	1.12185	0.00986515
Clust_3_0_0.61997	9	1494.78	3	0.89	5.05778e-07	60	34	1.18363	1.17305	1.04349	0.979737	1.20811	0.0098822
Clust_3_0_0.2391	48	433.585	3	0.541875	0.00605827	120	72	0.857442	0.87706	1.03973	0.924253	0.927714	0.00989818
Clust_5_0_0.2501	31	629.738	5	0.721613	0.0195461	111	69	1.05882	0.986429	0.987244	1.0127	1.04554	0.00991694		P05452
Clust_2_0_0.80363	19	771.834	2	0.813684	4.34222e-05	95	58	0.994718	0.992983	0.968308	0.962727	1.03323	0.00991954	Testican	Q08629
Clust_2_0_0.28608	38	484.223	2	0.74	0.00121677	120	72	0.906148	0.909985	0.964882	0.975326	0.929072	0.00994586
Clust_3_0_0.34204	28	801.292	3	0.919643	3.49775e-05	112	65	1.05891	1.0654	0.948805	0.975102	1.08595	0.00994808
Clust_2_0_0.71971	22	686.816	2	0.718636	0.000324084	112	67	1.0403	1.00167	1.03002	0.993346	1.04727	0.00995871	Osteonectin	P09486
Clust_2_0_0.78159	39	749.404	2	0.343077	0.609908	120	72	1.00217	1.03466	0.98924	0.965617	1.03785	0.00997434	ProSAAS	Q9UHG2	dVGSELPPEGVLG
Clust_3_0_0.61325	10	1385.72	3	0.798	0.000798058	60	36	0.863796	0.99935	1.0393	0.986043	0.876023	0.00997439
Clust_4_0_0.13303	16	840.904	4	0.5825	0.000573107	85	53	1.01295	1.04459	0.965893	0.966388	1.04818	0.00997917	Clusterin	P10909
Clust_2_0_0.23764	17	467.775	2	0.626471	0.00807792	94	56	0.929582	0.930463	0.959548	1.00723	0.922908	0.0100273
Clust_4_0_0.22036	12	999.486	4	0.88	1.52056e-06	77	48	1.04347	1.06077	0.968659	0.952845	1.09511	0.0100424
Clust_2_0_0.23817	27	467.802	2	0.657037	0.041442	111	69	0.882834	0.874252	0.952859	0.95032	0.928987	0.0100504
Clust_3_0_0.26043	38	694.374	3	0.642895	0.00256391	112	66	1.01657	1.02461	0.974863	0.972144	1.0457	0.0100617		O43581	dPEAASPGAPSRDVLLVSA
Clust_3_0_0.1556	30	423.924	3	0.721667	0.0072815	112	67	0.933725	0.855224	1.05707	0.996639	0.936874	0.0100705
Clust_2_0_0.82292	14	795.808	2	0.710714	0.000194897	84	53	1.02668	1.11445	1.04989	0.978437	1.04931	0.0101035
Clust_3_0_0.31134	25	759.424	3	0.4948	0.00492018	112	69	1.08625	1.08129	1.0023	1.00077	1.08541	0.0101093
Clust_3_0_0.39360	14	864.426	3	0.83	0.000593097	87	51	1.03619	1.08316	0.959828	0.954413	1.08569	0.0101181
Clust_3_0_0.34422	62	803.712	3	0.71871	0.00099548	120	72	1.02052	1.12777	0.994114	0.957011	1.06636	0.0101229	Chromogranin-A	P10645
Clust_4_0_0.9987	9	775.882	4	0.684444	0.00010775	68	43	0.979248	1.06211	0.996699	0.923266	1.06063	0.010128
Clust_4_0_0.16147	13	894.498	4	0.745385	7.17451e-05	77	52	0.935929	1.12948	1.10181	1.10878	0.844108	0.0101299
Clust_3_0_0.29360	68	736.333	3	0.664412	0.0120887	120	72	1.01426	0.994848	0.957144	0.951415	1.06605	0.0101373
Clust_3_0_0.41362	11	893.768	3	0.845455	0.000192775	78	46	1.11295	1.0393	0.930824	0.920668	1.20885	0.0101489
Clust_3_0_0.55293	16	1133.97	3	0.595	0.000162824	95	54	0.999394	1.11327	0.955689	0.914204	1.09319	0.0101683
Clust_2_0_0.82393	24	797.37	2	0.541667	0.00215443	112	67	1.0144	1.03326	1.03404	0.979112	1.03604	0.0101787
Clust_4_0_0.25070	7	1089.58	4	0.881429	9.50396e-08	61	38	0.89408	1.08852	1.02073	1.0639	0.840379	0.0101903	Neurosecretory protein VGF	O15240
Clust_2_0_0.43440	96	530.279	2	0.780417	0.0143374	120	72	0.918053	0.883548	0.992508	1.0012	0.916956	0.0102407	Amyloid-like protein 10	P51693	dELAPAGTG
Clust_2_0_0.11010	86	428.734	2	0.77093	0.0188417	120	72	0.957431	0.907768	0.980997	1.00849	0.949372	0.0102472		Q9H5I1
Clust_3_0_0.28769	56	729.392	3	0.537679	0.167383	120	72	0.896716	1.1127	1.01182	0.996365	0.899987	0.0102582	Tachykinin-4	Q9UHF0	vckEPQEEVVPGGGRS
Clust_2_0_0.75231	165	717.957	2	0.704303	0.00504822	120	72	0.995295	1.00204	0.961316	0.959974	1.03679	0.0102765
Clust_5_0_0.3282	9	658.978	5	0.808889	1.07791e-05	71	36	1.04016	1.02159	0.984549	0.912269	1.14019	0.0103524
Clust_2_0_0.83998	51	812.397	2	0.614314	0.00156334	120	72	0.995325	1.01157	0.992065	0.955159	1.04205	0.0103662	Integral membrane protein 2A	Q9Y287	sNcFAIRHFEN
Clust_3_0_0.26072	28	694.996	3	0.701786	0.00107333	112	66	1.02003	1.06977	0.999364	0.942487	1.08227	0.0103747
Clust_5_0_0.896	21	544.707	5	0.810952	0.000163123	102	60	1.18372	0.998275	1.1465	1.03613	1.14245	0.0103815		Q5T848
Clust_4_0_0.21937	52	997.279	4	0.493269	0.0400319	120	72	1.08071	1.03084	1.04274	0.979002	1.10389	0.0103823
Clust_2_0_0.5601	30	415.28	2	0.680333	0.00555107	94	56	0.972438	1.03909	0.977649	1.07156	0.907498	0.0104022
Clust_2_0_0.87410	25	844.389	2	0.7176	0.00258685	112	65	0.981329	0.995698	0.967777	0.917417	1.06967	0.0104111
Clust_5_0_0.9273	66	840.652	5	0.693333	0.0146194	120	72	1.29948	1.27521	1.18351	1.03217	1.25897	0.0104225	Neuroendocrine protein 7B15	P05408
Clust_3_0_0.34741	51	807.729	3	0.680196	0.00243081	120	72	0.925336	0.985136	0.945099	0.979867	0.944349	0.0104398	Pro-neuropeptide Y	P01303	skPDNPGEDAPAEDMARY
Clust_5_0_0.11600	17	895.042	5	0.803529	0.000149788	95	56	1.0007	1.02656	0.951511	0.92613	1.08052	0.0104407
Clust_5_0_0.12791	15	924.427	5	0.902667	9.8741e-07	93	54	1.09146	1.0502	1.04487	0.986192	1.10674	0.010466
Clust_2_0_0.39969	20	520.82	2	0.8175	0.0114537	93	58	1.0582	0.99217	1.16569	1.12127	0.943755	0.0105132		Q8TF74	iPPPPPPP
Clust_3_0_0.24069	76	667.706	3	0.673816	0.00627314	120	72	1.05972	1.01687	0.936877	0.970096	1.09239	0.010533
Clust_2_0_0.78392	66	751.874	2	0.689848	0.00414336	120	72	1.00877	1.05455	0.95559	0.968334	1.04176	0.0105578
Clust_2_0_0.37713	39	512.253	2	0.706667	0.048974	120	72	0.94346	0.895051	0.990081	1.00459	0.939153	0.0105653		P21810	lDDGPFM
Clust_3_0_0.34672	12	806.877	3	0.559167	0.00165391	60	38	1.05237	1.06619	1.01259	0.966827	1.08847	0.0105789
Clust_4_0_0.17681	10	921.709	4	0.87	3.9633e-06	60	36	1.04999	1.01207	0.997758	0.958997	1.09488	0.0105896
Clust_2_0_0.78457	27	752.401	2	0.488519	0.0178282	102	62	0.98452	0.971592	0.980098	0.927302	1.0617	0.010607
Clust_4_0_0.22429	31	1008.97	4	0.783871	0.000488138	103	59	0.934502	1.05023	1.00033	1.00022	0.934292	0.0106175
Clust_4_0_0.2627	35	575.268	4	0.727429	0.00364545	112	66	0.859304	1.00214	0.939727	0.959911	0.895192	0.0106182
Clust_2_0_0.101422	17	1000.97	2	0.915294	2.40067e-06	95	58	0.994821	1.05233	0.920654	0.93115	1.06838	0.0106235
Clust_2_0_0.98959	13	968.432	2	0.764615	0.000160391	68	46	0.984875	0.934493	0.939165	0.919914	1.07062	0.0106429		P07998
Clust_2_0_0.34466	16	503.32	2	0.7	0.00119383	103	62	0.933932	0.824396	0.966043	1.00358	0.930602	0.0106466
Clust_2_0_0.80919	13	778.331	2	0.710769	0.000776676	77	47	1.06227	1.04009	1.04119	0.973787	1.09087	0.010669
Clust_2_0_0.20211	16	457.778	2	0.81125	0.00223691	86	53	0.970932	0.844813	0.857008	1.12501	0.863045	0.0106774		Q8N2E2
Clust_4_0_0.4800	32	647.064	4	0.705625	0.00407413	120	72	1.04075	0.96055	0.945208	0.932769	1.11576	0.0106884	Secretogranin-1	P05060	gGSLPSEEkGHPQEESEESN
Clust_5_0_0.14986	9	978.681	5	0.661111	0.000298513	61	35	0.994015	0.99994	0.914285	0.950508	1.04577	0.0106891
Clust_4_0_0.5017	20	654.615	4	0.7575	0.000661033	103	60	1.03603	1.02792	0.951637	0.969375	1.06876	0.0106922	CD99 antigen	P14209
Clust_2_0_0.77573	117	743.332	2	0.720769	0.005439	120	72	0.996657	1.02771	1.00608	0.978309	1.01875	0.0106926
Clust_2_0_0.55884	44	580.298	2	0.605909	0.0123086	120	72	0.934005	0.964009	0.940886	1.01931	0.916313	0.0107078		P07585
Clust_3_0_0.7781	17	491.948	3	0.785882	0.0107074	85	49	1.05339	0.955544	0.941702	0.968622	1.08751	0.0107254	Neurofilament heavy polypeptide	P12036
Clust_2_0_0.65923	24	639.806	2	0.64875	0.0034911	111	66	0.93202	0.878416	1.00156	1.00082	0.931259	0.0107479
Clust_3_0_0.58753	8	1240.24	3	0.8725	5.55575e-07	58	34	0.817614	1.03539	1.02026	0.970105	0.84281	0.0107576
Clust_4_0_0.12663	17	829.22	4	0.648235	0.000462994	86	56	1.02133	1.06049	0.967505	0.967648	1.05548	0.0107643
Clust_4_0_0.19516	70	950.495	4	0.663571	0.0035379	120	72	0.955073	1.07443	0.973558	0.889118	1.07418	0.0107671	Amyloid-like protein 9	P51693
Clust_3_0_0.53200	12	1088.51	3	0.781667	3.85932e-05	77	50	0.894075	1.03639	0.983015	1.00641	0.888384	0.0107741
Clust_3_0_0.9722	9	504.624	3	0.832222	1.33518e-05	69	41	1.05198	1.00082	0.944233	0.925219	1.137	0.0107891	Cholecystokinin	P06307
Clust_3_0_0.59001	20	1247.95	3	0.825	8.46983e-06	95	54	1.1799	1.13208	1.09267	1.08324	1.08924	0.0108067
Clust_3_0_0.14050	30	540.656	3	0.724	0.00110884	120	72	0.889179	0.670555	0.905546	1.18166	0.752481	0.0108097	Augurin	Q9H1Z8
Clust_2_0_0.70381	17	675.371	2	0.643529	0.00305544	94	60	1.03453	1.03537	0.956684	0.958474	1.07935	0.0108143
Clust_5_0_0.9315	40	841.464	5	0.33375	0.109293	120	72	1.10529	1.09276	1.04438	1.02798	1.07522	0.0108324
Clust_2_0_0.59607	58	600.372	2	0.481034	0.0453765	120	72	0.950588	0.839403	0.982865	1.10245	0.862254	0.0108368	Augurin	Q9H1Z8	eAPVPTk
Clust_2_0_0.24256	38	470.243	2	0.623421	0.0534923	120	72	0.972703	0.998069	0.990339	1.02239	0.951405	0.0108534		Q5VYM1
Clust_2_0_0.21354	124	461.248	2	0.769355	0.0563439	120	72	0.958674	0.95381	0.953979	1.00783	0.951222	0.0108856	Integral membrane protein 2A	Q9NQX7
Clust_2_0_0.95338	12	927.384	2	0.9325	1.33363e-06	77	45	1.36139	1.30831	1.08449	0.903138	1.5074	0.0109045
Clust_2_0_0.69512	24	669.372	2	0.724583	0.00257856	111	66	0.959001	0.855402	0.908371	0.86942	1.10304	0.0109112
Clust_4_0_0.12288	11	823.404	4	0.680909	0.000114225	59	35	1.04145	1.12023	0.952092	0.93092	1.11873	0.0109163
Clust_3_0_0.23795	13	663.701	3	0.61	0.000599382	59	42	1.10838	1.1161	1.08518	1.06049	1.04515	0.0109339
Clust_2_0_0.80846	17	777.399	2	0.659412	0.00101128	94	57	1.00246	0.97042	0.97979	0.937711	1.06905	0.0109348
Clust_2_0_0.56899	19	585.866	2	0.754737	7.28318e-05	102	61	1.0332	1.04736	0.979497	0.964934	1.07075	0.0109416
Clust_5_0_0.11814	16	900.069	5	0.616875	0.00067103	93	57	1.0954	1.12036	1.01254	0.986807	1.11004	0.010949
Clust_3_0_0.41866	10	900.69	3	0.74	3.21697e-05	77	51	1.02151	0.969449	0.970124	0.981391	1.04088	0.0109681
Clust_5_0_0.5606	16	745.182	5	0.686875	0.000274159	94	55	1.04385	0.991809	0.990328	0.979098	1.06613	0.0109731
Clust_2_0_0.110502	68	1188	2	0.630882	0.00727846	120	72	1.03214	0.970232	0.920768	0.935672	1.1031	0.0109767	Testican	Q08629	eDDEDEDDDkEDEVGY
Clust_2_0_0.111716	58	1242.04	2	0.746034	0.00609708	120	72	1.11288	0.963107	1.00119	0.992612	1.12116	0.0109899	Testican	Q08629	aVTEDDEDEDDDkEDEVG
Clust_5_0_0.6783	55	778.98	5	0.232909	0.484878	120	72	0.883501	1.0352	0.960245	0.951647	0.928391	0.0109937
Clust_5_0_0.10549	63	872.27	5	0.668413	0.0091457	120	72	0.903915	1.02907	1.03701	1.01168	0.893478	0.010995
Clust_3_0_0.33621	11	792.667	3	0.636364	0.000429183	78	48	1.02114	1.01805	0.990539	0.96099	1.0626	0.0110372
Clust_4_0_0.21823	55	994.261	4	0.757091	0.000144641	120	72	1.01177	1.09787	0.989317	0.93118	1.08655	0.0110609
Clust_2_0_0.77578	81	743.355	2	0.790123	0.000643002	120	72	0.998122	1.02339	0.990249	0.976131	1.02253	0.0110663
Clust_2_0_0.81011	12	779.565	2	0.711667	0.000873466	95	58	1.00798	1.03048	0.949854	0.899356	1.12078	0.0110815
Clust_4_0_0.21036	22	979.02	4	0.68	0.00072131	96	56	1.05456	1.18605	1.06983	1.0097	1.04443	0.0111136	Clusterin	P10909	sHTSDSDVPSGVTEVVVkLFDSDPITVTVPVEV
Clust_3_0_0.50537	7	1033.91	3	0.75	2.35902e-05	59	34	1.05069	1.0284	1.02628	0.953351	1.10211	0.0111186
Clust_2_0_0.24015	183	468.782	2	0.543169	0.104967	120	72	0.941856	0.915395	0.973412	0.983372	0.957782	0.0111216
Clust_3_0_0.48807	13	1004.76	3	0.856923	2.65972e-06	66	41	1.00364	0.974085	0.998568	0.944894	1.06217	0.0111405
Clust_4_0_0.5788	8	676.147	4	0.59375	0.000189763	59	38	1.12284	0.956112	1.00842	1.01043	1.11125	0.0111418	Clusterin	P10909
Clust_4_0_0.15595	10	883.988	4	0.843	4.78464e-06	68	43	0.975806	1.07566	0.980363	0.934023	1.04473	0.0111737
Clust_4_0_0.7388	19	714.817	4	0.734211	0.000843149	102	65	0.932348	1.01043	1.05809	1.03697	0.89911	0.0111797		P02795	cScAAGDScTcAGSckckE
Clust_2_0_0.30716	17	492.258	2	0.739412	0.00130634	69	38	1.00855	1.01315	1.06538	1.08591	0.928764	0.0111918		Q13822
Clust_5_0_0.11132	46	885.83	5	0.403696	0.0955648	111	69	1.0044	1.00409	1.01369	0.921329	1.09016	0.0112041
Clust_3_0_0.15977	49	564.336	3	0.46449	0.0679181	120	72	0.995706	0.728164	1.0276	1.14436	0.870098	0.0112142	Augurin	Q9H1Z8
Clust_2_0_0.54712	45	575.839	2	0.462444	0.0133645	120	72	0.947316	0.920191	0.973318	1.00851	0.939319	0.011228	Secretogranin-1	P05060
Clust_2_0_0.58195	34	592.827	2	0.666765	0.00160876	120	72	0.98868	0.995812	0.942261	0.962513	1.02719	0.0112308
Clust_3_0_0.340	12	404.949	3	0.741667	0.0105297	87	54	0.908107	0.805929	0.9225	0.986372	0.920654	0.0112397
Clust_4_0_0.27348	13	1173.78	4	0.826923	0.000165078	86	54	1.0143	1.0923	1.00809	0.94012	1.0789	0.0112414
Clust_2_0_0.78156	8	749.389	2	0.6275	0.00946637	58	36	0.989543	0.9629	0.978035	0.915874	1.08044	0.0112476
Clust_3_0_0.10355	46	510.275	3	0.678696	0.0122951	120	72	1.00813	0.958599	1.00048	0.937824	1.07497	0.0112545	Cathepsin B	P07858	aISDRIcIHTN
Clust_2_0_0.76262	8	729.379	2	0.68	0.00188732	70	35	0.997673	1.03324	1.02214	0.950854	1.04924	0.0112683
Clust_2_0_0.58685	29	596.271	2	0.743793	0.00421034	104	59	0.986765	0.967293	0.998827	0.9413	1.0483	0.0113229
Clust_3_0_0.20985	26	623.322	3	0.343462	0.0895215	93	62	1.02864	0.953959	1.00637	0.95098	1.08166	0.0113264		P01834
Clust_2_0_0.43263	10	529.823	2	0.687	0.0013343	76	45	0.926779	0.945982	0.971026	0.986656	0.939312	0.011342
Clust_2_0_0.95448	31	928.499	2	0.623548	0.00067269	103	61	1.03339	1.05502	0.934139	0.953931	1.08329	0.011344
Clust_2_0_0.62959	40	618.371	2	0.737	0.00692699	120	72	1.00351	1.02005	0.975859	0.969883	1.03468	0.0113543
Clust_3_0_0.18759	18	590.293	3	0.609444	0.000468265	86	50	1.02794	1.02789	0.98591	0.95102	1.08089	0.0113573		Q99523
Clust_2_0_0.70715	21	678.256	2	0.774762	0.000206227	77	46	1.00917	1.0193	0.958804	0.955288	1.0564	0.011359
Clust_3_0_0.39203	36	862.415	3	0.680278	0.00849183	120	72	1.03447	0.958556	0.911518	0.942916	1.0971	0.0113678	Secretogranin-1	P05060	gGSLPSEEkGHPQEESEESN
Clust_4_0_0.7844	66	727.67	4	0.493182	0.00845333	120	72	1.13696	1.08068	1.02864	0.982363	1.15737	0.0113828	Neuroendocrine protein 7B14	P05408
Clust_3_0_0.22208	48	641.998	3	0.707292	0.000780736	120	72	1.05891	1.05781	1.00983	1.01304	1.04529	0.0113872	Integral membrane protein 2A	Q9Y287
Clust_2_0_0.75993	15	726.372	2	0.672667	0.00570942	78	44	1.00875	1.04327	0.957753	0.916071	1.10117	0.0113949	Integral membrane protein 2A	Q9NQX7	hFENTFVVET
Clust_3_0_0.52088	22	1064.65	3	0.844091	4.85777e-05	103	63	1.01203	1.00895	0.952309	0.903731	1.11983	0.011411
Clust_3_0_0.35995	14	823.036	3	0.876429	1.30801e-06	95	57	1.01307	1.00707	0.974008	0.957166	1.05841	0.0114393
Clust_2_0_0.16191	8	445.788	2	0.8075	0.00691005	61	35	0.931854	0.949572	0.945746	0.982917	0.948049	0.011445
Clust_3_0_0.28942	27	731.372	3	0.628889	0.104305	103	59	1.0712	1.13641	1.03974	0.932875	1.14828	0.0114548
Clust_2_0_0.59753	239	601.795	2	0.710042	0.0191176	120	72	0.985514	0.977548	0.960321	0.947148	1.04051	0.0114722		Q2VWA4
Clust_3_0_0.35484	30	816.762	3	0.790333	0.00023538	120	72	1.00664	1.03635	1.03969	0.95693	1.05195	0.011475		P00441
Clust_3_0_0.30344	9	749.653	3	0.612222	0.000336751	61	38	1.0606	1.02867	0.923439	0.948234	1.11851	0.0114794
Clust_3_0_0.22038	9	639.132	3	0.576667	0.0017953	61	33	0.995847	0.88865	0.987587	0.903709	1.10196	0.0114886
Clust_5_0_0.15420	13	991.106	5	0.781538	2.13648e-05	76	44	0.951473	1.00233	1.08965	1.02415	0.929037	0.011533
Clust_2_0_0.75748	20	723.423	2	0.6605	0.00324789	94	53	0.96573	0.925424	0.913209	0.93609	1.03166	0.011537		Q15057
Clust_3_0_0.15876	69	561.58	3	0.636087	0.034603	120	72	0.991129	0.970003	0.917629	0.938915	1.05561	0.0115572	Testican	Q08629	dDEDEDDDkE
Clust_2_0_0.5805	32	415.778	2	0.768125	0.00903685	120	72	1.00916	0.971021	0.974461	0.968923	1.04153	0.0116141		Q9H7N4
Clust_4_0_0.7095	12	707.381	4	0.558333	0.00407724	60	37	1.11473	0.988807	0.972645	0.962514	1.15814	0.0116161
Clust_3_0_0.56019	16	1153.24	3	0.715	0.000125566	76	46	1.07296	1.10806	1.00469	0.995786	1.0775	0.0116567
Clust_3_0_0.23557	8	660.359	3	0.705	0.000190448	60	39	1.04827	1.00645	1.06599	0.946849	1.10711	0.0116676	Osteonectin	P09486
Clust_2_0_0.24903	7	473.259	2	0.8	0.000353264	60	41	1.00745	1.06481	0.93997	0.970813	1.03774	0.0116858
Clust_2_0_0.5846	16	416.152	2	0.83375	0.0113407	86	52	1.09073	1.13316	1.14713	1.177	0.926704	0.0116947
Clust_4_0_0.9856	36	772.87	4	0.6275	0.0392646	104	62	0.901189	1.02085	0.996276	0.981674	0.918013	0.0117248	Neurosecretory protein VGF	O15240	gLGGRGLQEAAEERESAREEEEAEQE
Clust_2_0_0.83759	31	809.916	2	0.731935	0.00081472	120	72	1.05757	1.04163	1.01409	0.983271	1.07556	0.0117493		P0C0L5
Clust_3_0_0.20027	40	608.284	3	0.7225	0.00117461	111	66	1.03622	0.982002	0.998087	0.96338	1.07561	0.0117585		Q16653
Clust_3_0_0.21383	55	629.323	3	0.602545	0.00549972	120	72	1.02278	1.03961	0.974529	0.979872	1.04379	0.011818		P11161
Clust_2_0_0.65664	23	637.33	2	0.575652	0.00166889	77	50	1.01485	0.974315	0.973672	0.953858	1.06394	0.0118195
Clust_2_0_0.30222	34	490.284	2	0.693824	0.00918891	120	72	0.962011	0.949232	1.00017	1.01856	0.944477	0.0118513		Q9UP95
Clust_4_0_0.7564	150	720.392	4	0.647533	0.00926436	120	72	1.03297	1.10946	0.975337	0.99005	1.04335	0.0118669
Clust_2_0_0.35919	29	507.787	2	0.752759	0.00262966	111	66	0.930563	0.956505	0.952377	0.980166	0.949393	0.0118723
Clust_2_0_0.4199	13	411.209	2	0.833846	0.000976938	76	48	0.949311	0.927905	1.01219	0.993096	0.955911	0.0119037
Clust_2_0_0.11982	12	431.765	2	0.631667	0.0150279	70	44	1.02545	0.900585	0.965572	0.925932	1.10748	0.0119091		P01024
Clust_4_0_0.28478	10	1233.58	4	0.833	9.70258e-06	69	39	0.894959	0.907231	0.999469	1.02007	0.877347	0.0119135
Clust_2_0_0.71022	12	678.999	2	0.7275	0.000983966	60	34	1.02796	1.05245	1.10022	0.862138	1.19234	0.0119263
Clust_2_0_0.104962	28	1055.5	2	0.804643	0.000299626	120	72	1.03208	1.04857	0.987095	0.969842	1.06417	0.0119465
Clust_5_0_0.4355	29	701.366	5	0.65931	0.00110373	111	68	1.18269	1.08157	1.07009	1.05119	1.1251	0.0119474	FXYD domain-containing ion transport regulator 10	Q9H0Q3
Clust_3_0_0.35470	8	816.549	3	0.60375	0.00115544	58	35	1.1379	1.02309	1.02515	0.970974	1.17192	0.0119535
Clust_4_0_0.25571	18	1103.04	4	0.705556	0.00133059	111	66	0.953746	0.963389	0.95388	0.838575	1.13734	0.0119542
Clust_4_0_0.8447	20	741.59	4	0.73	0.000214419	86	48	1.07682	1.05189	1.0783	1.01176	1.0643	0.0119643
Clust_2_0_0.4221	100	411.241	2	0.7687	0.00959351	120	72	1.07121	0.983706	0.979967	0.984602	1.08796	0.0119819		Q460N5
Clust_2_0_0.48668	32	547.272	2	0.650625	0.00390913	103	61	0.96961	0.936609	0.9503	0.992746	0.976695	0.012005
Clust_4_0_0.4256	32	631.847	4	0.675937	0.0012206	111	67	1.13217	1.08361	0.960143	1.00138	1.13061	0.0120155	Secretogranin-1	P05060
Clust_3_0_0.25512	10	686.405	3	0.837	0.000387989	60	33	1.0225	1.07335	0.963583	0.959096	1.06611	0.0120262
Clust_4_0_0.14877	13	869.679	4	0.624615	0.00325804	68	41	0.923631	0.972638	0.915198	0.871253	1.06012	0.0120791
Clust_3_0_0.26639	7	703.275	3	0.78	6.66e-05	60	37	1.05727	1.03247	0.964548	0.967611	1.09266	0.012099
Clust_2_0_0.90969	20	879.874	2	0.763	9.79939e-05	94	55	1.02234	1.01941	0.972963	0.970205	1.05374	0.0121446		O14594
Clust_4_0_0.18026	14	927.175	4	0.745714	0.000764038	76	46	1.01106	1.02687	0.979359	0.939199	1.07651	0.0121547
Clust_3_0_0.26993	11	707.346	3	0.667273	0.000675985	68	43	1.17236	1.17744	1.16838	1.04396	1.123	0.0121706
Clust_3_0_0.7733	51	490.949	3	0.528824	0.0701742	120	72	0.945679	0.912156	1.00131	1.01933	0.927746	0.0121759	Integral membrane protein 2A	Q9NQX7
Clust_2_0_0.68573	125	660.359	2	0.74048	0.00441774	120	72	0.98426	1.01029	0.958547	0.941196	1.04575	0.0121783	Amyloid-like protein 7	P51693	aGTGVSREAVSG
Clust_2_0_0.39145	55	517.336	2	0.652364	0.00861587	120	72	1.01526	1.00852	1.03214	1.04562	0.970966	0.0121812		Q9NZJ4
Clust_4_0_0.5068	9	655.849	4	0.782222	0.000215782	77	47	1.0123	1.00898	1.00787	0.95201	1.06332	0.0121895	Calsyntenin-11	O94985
Clust_3_0_0.59957	19	1290.03	3	0.651053	0.000815024	85	52	0.889009	0.979558	1.10275	1.07969	0.823392	0.0121899
Clust_2_0_0.99238	28	972.093	2	0.694643	0.00477918	95	54	1.00538	1.083	0.996898	0.947404	1.0612	0.0121934
Clust_2_0_0.100905	34	993.95	2	0.904412	4.45165e-05	111	66	0.996059	1.04063	0.942542	0.920998	1.0815	0.0121934
Clust_5_0_0.12517	24	918.302	5	0.692083	0.00164356	95	52	0.826368	1.07675	0.997281	1.01168	0.816824	0.0122043
Clust_2_0_0.49469	57	550.743	2	0.750175	0.0265669	120	72	1.01339	0.990471	1.02118	1.06797	0.948888	0.0122187
Clust_4_0_0.28132	9	1214.64	4	0.832222	0.000168133	69	41	1.20495	1.18181	0.953719	0.944089	1.27631	0.0122338
Clust_2_0_0.83327	15	806.627	2	0.678667	0.00109232	87	50	1.08653	1.08155	1.00294	0.980004	1.1087	0.0122409
Clust_3_0_0.38040	40	847.409	3	0.3935	0.0325151	112	66	0.998278	1.04771	0.914114	0.949574	1.05129	0.0122414		O00168
Clust_5_0_0.2081	8	613.544	5	0.71875	0.000497461	61	34	1.10147	1.05006	1.05776	0.993347	1.10884	0.0122835
Clust_5_0_0.1621	33	594.957	5	0.656061	0.060352	111	66	1.33065	1.25282	1.12404	1.06329	1.25145	0.0123368
Clust_2_0_0.19304	52	454.784	2	0.744808	0.021141	120	72	1.17358	1.07463	1.07895	1.01897	1.15173	0.0123421		Q14674
Clust_2_0_0.104637	113	1049.42	2	0.609912	0.0109705	120	72	1.1766	1.04659	1.13616	0.990071	1.1884	0.0123511	Testican	Q08629
Clust_5_0_0.731	43	528.91	5	0.733953	0.00128594	120	72	1.14923	1.03619	1.05498	1.04196	1.10295	0.0123613	Beta-2-microglobulin	P61769
Clust_3_0_0.35903	41	821.762	3	0.712927	0.0050894	120	72	0.921855	0.915206	0.988137	1.01133	0.911524	0.0123678		P16519	eELEEELDEAVERSLkS
Clust_2_0_0.75947	14	725.828	2	0.714286	9.95569e-05	77	44	1.00038	1.01439	0.925219	0.914274	1.09418	0.0123685
Clust_2_0_0.62559	45	615.383	2	0.649556	0.0131037	120	72	1.00122	1.00389	0.931909	0.889431	1.12569	0.0124341
Clust_4_0_0.18608	28	935.966	4	0.616071	0.00173325	104	59	1.10172	1.10868	1.00401	1.0138	1.08672	0.0124412	Clusterin	P10909	gTEDEEAkGVQQYVPEEWAEYPRPIHPAG
Clust_2_0_0.79782	8	765.59	2	0.57	0.00144315	60	37	1.08795	1.04314	1.01263	0.992917	1.09571	0.0124437
Clust_3_0_0.5226	47	460.26	3	0.690638	0.00081426	120	72	0.883449	0.864917	0.905082	1.02005	0.866087	0.0124497		O75339
Clust_3_0_0.23779	11	663.406	3	0.723636	0.00407702	60	33	0.935674	0.942024	0.96474	1.02019	0.917154	0.0124943
Clust_3_0_0.24168	125	669.31	3	0.60856	0.0621943	120	72	0.988051	1.00977	1.01034	0.963689	1.02528	0.0124962		P51116
Clust_2_0_0.76433	12	730.869	2	0.765	0.00013929	87	51	1.01248	1.05045	0.890662	0.885517	1.14338	0.0125187
Clust_3_0_0.39769	60	870.017	3	0.676667	0.0282427	120	72	0.945929	1.06398	1.20169	1.06766	0.885981	0.0125203		P25713	cPcPSGGScTcADSckcEG
Clust_4_0_0.962	45	489.807	4	0.582222	0.0906444	120	72	1.03643	0.911183	0.912066	0.929121	1.1155	0.012527	Major Prion Protein	P04156
Clust_3_0_0.3707	27	442.6	3	0.542222	0.0832495	112	66	0.980022	0.969714	0.969314	1.09156	0.897818	0.0125321
Clust_4_0_0.13138	24	837.73	4	0.814583	0.000520373	112	65	1.05401	1.00749	0.938687	0.943473	1.11716	0.0125568
Clust_4_0_0.6196	89	686.369	4	0.689888	0.153917	120	72	0.913028	1.05214	1.00841	0.961453	0.949633	0.012564	Secretogranin-4	Q8WXD2	eLSAERPLNEQIAEAEEDkI
Clust_2_0_0.80617	10	774.461	2	0.66	0.000215509	60	38	0.936049	0.955197	1.07405	1.08712	0.861035	0.0125669
Clust_3_0_0.758	47	411.241	3	0.822128	0.00559503	120	72	0.924228	0.862346	0.977185	1.01236	0.912946	0.0125735		Q495C1
Clust_3_0_0.35809	7	820.769	3	0.88	1.12936e-06	59	35	1.043	1.0779	0.998408	0.917514	1.13676	0.01258
Clust_5_0_0.2892	12	645.92	5	0.751667	0.000198499	86	49	0.997275	0.972217	0.966714	0.9516	1.048	0.0125829
Clust_4_0_0.2435	33	566.048	4	0.617879	0.00209287	112	66	0.8482	0.779541	0.872534	0.921528	0.920428	0.0125864		P02768
Clust_4_0_0.829	63	479.769	4	0.779841	0.00808824	120	72	0.902018	0.945837	0.998783	1.0586	0.852082	0.0126061	Vascular endothelial growth factor A	P15692
Clust_5_0_0.11843	13	900.672	5	0.761538	0.00114756	88	52	1.06241	1.01696	1.03718	0.909057	1.16869	0.0126063
Clust_3_0_0.32784	20	781.058	3	0.641	0.000959645	103	62	0.750255	0.947576	0.873725	0.830245	0.903656	0.0126136	Secretogranin-1	P05060	sSQGGSLPSEEkGHPQEE
Clust_5_0_0.3209	7	656.772	5	0.692857	0.000101558	60	34	1.12784	1.10607	1.12169	0.997683	1.13046	0.012627
Clust_5_0_0.6485	8	768.631	5	0.78375	2.22452e-05	69	46	1.09339	1.03116	0.994996	1.00353	1.08955	0.0126414
Clust_5_0_0.9391	26	843.659	5	0.664231	0.000317351	87	51	1.07524	1.12077	1.03986	1.02007	1.05408	0.0126621
Clust_3_0_0.41669	14	898.041	3	0.934286	1.08371e-07	95	55	0.998723	0.991287	1.0256	0.896792	1.11366	0.012709
Clust_5_0_0.10463	15	870.459	5	0.854667	0.0592004	86	49	1.01096	1.02231	0.985848	0.933823	1.08261	0.0127165
Clust_3_0_0.33131	16	786.003	3	0.805625	0.000263491	78	45	1.10283	0.96213	1.04574	0.942353	1.1703	0.0127274
Clust_5_0_0.7606	13	799.029	5	0.906154	1.4609e-05	67	41	0.7363	0.950031	0.910782	0.984612	0.747808	0.0127439			gRPEAQPPPLSSEHkEPVAGDAVPGPkDGSAPE
Clust_2_0_0.44359	39	532.291	2	0.520256	0.0302136	120	72	1.00478	0.996983	0.986226	0.943663	1.06476	0.0127652	Cathepsin B	P07858	aISDRIc
Clust_2_0_0.92636	36	898.864	2	0.668056	0.000824464	120	72	1.00158	0.963192	1.00229	0.940255	1.06522	0.0127682		Q9UKU9
Clust_3_0_0.44862	18	942.789	3	0.797778	2.83305e-05	111	66	1.04577	1.10654	0.969224	0.977824	1.06949	0.0127739
Clust_3_0_0.3726	78	442.932	3	0.648333	0.0352102	120	72	1.0062	0.962174	0.99185	1.05623	0.952636	0.0127927
Clust_2_0_0.32873	104	498.774	2	0.491346	0.143292	120	72	0.93102	0.909129	0.96735	0.986564	0.943699	0.0127963		P02766
Clust_2_0_0.74874	7	714.757	2	0.734286	8.97686e-05	61	41	1.05403	1.17589	0.932106	0.878744	1.19948	0.0128103
Clust_2_0_0.85608	16	826.904	2	0.693125	0.000123565	85	55	1.00451	1.02551	0.967139	0.948692	1.05883	0.012828		P02787
Clust_3_0_0.7694	17	489.997	3	0.742353	0.000617289	103	63	1.03038	0.984028	0.970217	0.991863	1.03883	0.0128707
Clust_3_0_0.53913	67	1102.18	3	0.699701	0.000378582	120	72	0.981554	0.982369	0.964392	0.921775	1.06485	0.0128754
Clust_2_0_0.66656	50	645.356	2	0.4508	0.0650157	120	72	0.986997	0.970914	0.973377	0.954995	1.03351	0.0128905		Q9UGI6	dEVEDPk
Clust_3_0_0.15294	15	555.278	3	0.747333	0.000115957	87	55	0.96157	0.964255	0.917337	0.895189	1.07415	0.0128987		Q96GW7	aLHPEEDPEGRQG
Clust_4_0_0.4177	27	629.361	4	0.71037	0.00101574	111	68	0.956624	0.926167	0.940757	1.00428	0.952544	0.0129239	Cadherin-13	P55287
Clust_2_0_0.76602	26	732.908	2	0.668462	0.000563045	111	69	0.960781	0.934288	0.994176	1.0265	0.935979	0.0129269	Integral membrane protein 2A	O43736
Clust_2_0_0.97368	50	949.376	2	0.6934	0.0020726	120	72	1.06355	1.06006	0.94244	0.946966	1.12311	0.0129369	Testican	Q08629
Clust_2_0_0.16917	9	449.23	2	0.695556	0.00290201	59	35	0.991109	0.95866	1.00133	1.05893	0.935951	0.0129404
Clust_2_0_0.5743	21	415.752	2	0.793333	0.00417672	103	63	0.98507	0.950084	0.937776	1.0621	0.927473	0.0129438		Q9HCM1
Clust_3_0_0.312	25	404.908	3	0.7152	0.00749261	111	67	0.972407	0.954085	1.01701	1.06073	0.916736	0.0129749
Clust_2_0_0.64835	48	632.349	2	0.638958	0.0626349	120	72	0.94475	0.846006	1.00803	1.06237	0.889288	0.012976	Amyloid beta A4 protein	P05067	eDVGSNkG
Clust_3_0_0.60101	21	1297.63	3	0.685714	0.00261016	111	66	0.872976	0.929514	1.01266	0.964158	0.905428	0.0129983
Clust_3_0_0.25400	8	685.012	3	0.73375	0.00335227	60	36	1.05986	1.02305	1.06353	0.99275	1.0676	0.0130195
Clust_2_0_0.59499	8	599.784	2	0.80375	0.00315754	60	41	1.05265	1.02481	1.00966	0.981687	1.07229	0.0130207	Osteonectin	P09486
Clust_5_0_0.13104	35	931.49	5	0.630571	0.00398737	103	60	0.928404	1.0279	1.00341	1.00618	0.922703	0.0130277
Clust_3_0_0.23193	65	655.596	3	0.711692	0.0076299	120	72	1.0466	0.975634	1.04879	0.968298	1.08086	0.013052
Clust_3_0_0.43234	16	919.191	3	0.730625	0.00027942	86	50	0.861982	0.93111	0.903043	0.984189	0.87583	0.0130793
Clust_3_0_0.43227	37	919.12	3	0.548919	0.0552049	120	72	1.05316	1.12619	1.0865	1.0045	1.04844	0.0130819
Clust_4_0_0.1538	79	525.273	4	0.706076	0.0148854	120	72	1.05568	1.04193	1.00766	0.984035	1.07281	0.013094	Integral membrane protein 2A	Q9Y287
Clust_3_0_0.23629	182	661.65	3	0.72967	0.00744112	120	72	0.980176	0.999049	0.98442	0.96124	1.0197	0.0131069
Clust_2_0_0.32002	46	495.739	2	0.727609	0.0101907	120	72	0.976569	0.946342	0.997308	1.04479	0.934703	0.0131334		Q9UJX6
Clust_3_0_0.45846	9	958.398	3	0.798889	5.2605e-06	61	35	0.940702	0.979415	0.923825	0.832787	1.12958	0.0131755		Q16653
Clust_5_0_0.10060	11	859.81	5	0.648182	0.000101181	76	49	1.0519	1.05383	0.966514	0.954088	1.10252	0.0131923
Clust_2_0_0.69108	14	665.308	2	0.732143	0.000206718	86	52	0.947919	0.952257	0.9249	0.865198	1.09561	0.0131929
Clust_5_0_0.6862	24	780.422	5	0.645	0.0235492	103	60	0.787686	0.785082	0.879196	0.956534	0.82348	0.0131966		Q96JM2
Clust_5_0_0.15340	67	988.899	5	0.562537	0.00331604	120	72	0.899045	0.954329	1.08806	0.978709	0.918603	0.0132172
Clust_2_0_0.14377	95	439.274	2	0.741053	0.0210792	120	72	1.01454	0.987731	0.981266	0.968094	1.04797	0.0132175
Clust_2_0_0.90846	9	878.417	2	0.581111	0.000354401	67	41	1.03364	1.03193	0.960956	0.950175	1.08784	0.0132206
Clust_2_0_0.70323	33	674.868	2	0.68	0.00284828	120	72	1.03667	1.00774	1.0193	0.996292	1.04053	0.0132526	Integral membrane protein 2A	O43736
Clust_4_0_0.6978	42	704.84	4	0.834048	0.000922023	120	72	0.985358	1.00532	0.961189	0.941454	1.04663	0.0132563
Clust_5_0_0.3346	39	662.339	5	0.745641	0.000740937	120	72	1.0046	1.04728	0.992086	0.960458	1.04596	0.0133091	Calsyntenin-12	O94985	aQPQFVHPEHRSFVDLSGHNLANPHPF
Clust_5_0_0.10527	115	871.87	5	0.785043	0.0579796	120	72	0.871048	1.10771	1.05314	1.04261	0.835449	0.0133156	Neurosecretory protein VGF	O15240
Clust_3_0_0.54839	18	1121.96	3	0.797222	0.000177441	95	53	0.671924	0.729132	0.785471	0.83191	0.807688	0.0133156
Clust_4_0_0.9538	40	765.584	4	0.7195	0.00181791	120	72	1.07065	1.00332	1.01317	0.988594	1.083	0.0133333
Clust_3_0_0.14280	23	545.66	3	0.584348	0.00978883	111	69	1.09528	1.03855	1.00719	1.01194	1.08236	0.0133356
Clust_2_0_0.72987	24	695.367	2	0.607917	0.00428386	111	66	1.04107	1.03194	0.961449	0.962347	1.0818	0.0133363
Clust_2_0_0.78215	48	749.888	2	0.705208	0.00380985	120	72	0.891983	1.04347	0.980015	1.00886	0.884149	0.0133394		O94813
Clust_2_0_0.14254	14	438.8	2	0.668571	0.00474302	86	49	0.945059	0.872545	0.974063	0.978343	0.965978	0.0133727
Clust_3_0_0.23717	10	662.679	3	0.896	1.84389e-06	60	39	1.18026	1.61838	1.05304	0.946561	1.2469	0.0133838
Clust_5_0_0.9470	8	846.029	5	0.74	8.96408e-05	60	40	1.14201	1.10194	1.08537	1.01839	1.12139	0.0134118
Clust_3_0_0.32502	14	777.09	3	0.653571	0.00163988	86	51	1.08231	1.02577	0.998851	0.943713	1.14686	0.0134359		P62328
Clust_5_0_0.12486	34	917.7	5	0.778529	0.0037524	102	60	0.844569	1.00852	1.03902	1.0286	0.821086	0.0134397
Clust_3_0_0.21322	7	628.364	3	0.498571	0.00462	61	30	1.05759	0.975204	1.04977	0.944818	1.11936	0.0134447
Clust_3_0_0.19831	27	604.596	3	0.710741	0.00218489	120	72	0.970766	0.955448	0.961132	0.938171	1.03474	0.0134528			dEDEDDDkEDE
Clust_4_0_0.24485	20	1066.79	4	0.7635	0.000467448	94	55	1.04785	1.10319	0.973572	0.957805	1.09401	0.0134753
Clust_3_0_0.28176	15	721.622	3	0.876	6.67951e-06	103	63	1.03709	0.967882	0.987313	0.968153	1.0712	0.0134996
Clust_3_0_0.43943	20	929.16	3	0.685	9.68325e-05	95	54	0.983986	1.03716	0.945905	0.915142	1.07523	0.0135087		Q9BZC7
Clust_3_0_0.47949	42	991.489	3	0.699286	0.000829596	120	72	1.11465	1.134	0.997227	0.988646	1.12745	0.0135319	Integral membrane protein 2A	Q9Y287
Clust_3_0_0.14432	43	547.289	3	0.694186	0.000943882	120	72	1.13517	1.04074	1.09216	1.01285	1.12077	0.0135529	Integral membrane protein 2A	Q9Y287
Clust_2_0_0.54104	43	571.831	2	0.737907	0.0015488	120	72	0.997105	0.994562	0.989667	0.958804	1.03995	0.0135553	Protein piccolo	Q9Y6V0
Clust_3_0_0.56729	19	1175.57	3	0.767895	0.000470624	94	56	1.13655	1.02074	1.0178	1.0354	1.09769	0.0135568
Clust_5_0_0.4192	15	694.573	5	0.885333	3.36398e-05	77	46	1.07465	1.01207	1.00543	0.885784	1.21322	0.0135575
Clust_4_0_0.3884	12	621.825	4	0.765	0.00024101	69	43	0.992309	1.02563	0.931646	0.902866	1.09906	0.0135593
Clust_3_0_0.17470	52	577.683	3	0.523654	0.113673	120	72	0.939127	0.874878	0.970463	1.02235	0.918598	0.0135842	Amyloid-like protein 11	P51693
Clust_2_0_0.82390	21	797.287	2	0.549524	0.00767554	77	45	1.01354	1.04059	0.993846	0.94389	1.07379	0.0135849
Clust_5_0_0.14463	9	967.939	5	0.735556	0.000164363	68	42	0.754732	1.00745	0.981646	0.977893	0.771794	0.0136269
Clust_2_0_0.17290	90	450.239	2	0.48	0.0457239	120	72	0.954818	0.878462	0.986308	0.988693	0.965738	0.0136281		Q9BZC7
Clust_2_0_0.68414	75	658.842	2	0.786133	0.00315287	120	72	1.00748	0.996006	0.957776	0.979217	1.02886	0.0136342
Clust_2_0_0.62253	22	614.354	2	0.725455	0.00425732	95	54	0.896258	0.92519	0.928944	0.997905	0.898139	0.0136548	Cholecystokinin	P06307
Clust_2_0_0.73584	52	700.891	2	0.606154	0.00142913	120	72	1.00263	0.979937	0.957055	0.936983	1.07006	0.0136798
Clust_5_0_0.12321	10	913.424	5	0.699	0.00028303	76	48	1.0197	1.1133	0.927061	0.89924	1.13396	0.0137009
Clust_2_0_0.71578	135	684.869	2	0.634593	0.0333524	120	72	1.03251	1.05269	0.99352	1.00882	1.02348	0.0137382	Prostaglandin-H2 D-isomerase	P41222	aPEAQVSVQPN
Clust_3_0_0.44479	14	937.401	3	0.827857	0.000571206	85	51	0.887948	0.930728	1.07361	1.06774	0.831615	0.0137669
Clust_5_0_0.1657	31	597.098	5	0.68871	0.0621832	120	72	1.01817	0.917785	0.871399	0.931145	1.09346	0.0137676		C9JVW0
Clust_2_0_0.28575	44	483.787	2	0.654773	0.010231	120	72	0.970559	0.944194	0.981889	1.02619	0.94579	0.01378		Q9ULL5
Clust_3_0_0.54021	32	1104.23	3	0.767813	0.000677516	120	72	1.21098	1.14603	1.04404	1.03468	1.17039	0.0137836	Neuron-specific protein family member 4	P42857
Clust_3_0_0.20779	45	619.355	3	0.692667	0.0113279	120	72	0.995976	0.966837	0.966246	0.956878	1.04086	0.0138204		Q8NES3	vLTADPPPPPLPAERG
Clust_5_0_0.14777	10	974.33	5	0.855	4.97853e-05	59	39	0.845683	1.01766	1.04106	1.04103	0.812349	0.0138278
Clust_4_0_0.8256	8	736.908	4	0.61125	0.00583457	60	35	0.977021	1.0374	0.947447	0.906016	1.07837	0.0138283
Clust_3_0_0.23320	61	657.335	3	0.712459	0.00133229	120	72	1.09206	1.06356	1.09601	1.01547	1.07543	0.0138728	Integral membrane protein 2A	Q9Y287
Clust_3_0_0.61441	18	1401.08	3	0.806667	0.0167389	78	45	1.53818	1.49169	1.20438	1.0938	1.40627	0.0139375
Clust_3_0_0.24487	31	673.67	3	0.613548	0.00175159	103	59	0.945678	0.962476	0.952981	0.9884	0.956776	0.0139719		P16519	eELEEELDEAVERSL
Clust_3_0_0.48418	43	998.505	3	0.703488	0.0128392	120	72	1.10717	1.09885	1.01686	1.00072	1.10638	0.013988		O00168
Clust_4_0_0.4724	33	645.051	4	0.83697	0.000126959	120	72	0.971255	1.02602	0.954861	0.921266	1.05426	0.0139913	Major Prion Protein	P04156	gGWGQPHGGGWGQPHGGGWGQPHG
Clust_3_0_0.27513	896	713.683	3	0.663337	0.0592829	120	72	1.1199	1.04725	0.998235	0.984491	1.13754	0.0140154
Clust_3_0_0.44002	29	930.06	3	0.640345	0.00283339	111	67	1.03726	0.985914	0.919569	0.935648	1.1086	0.0140175
Clust_2_0_0.21853	66	464.321	2	0.648788	0.0395409	120	72	1.19111	1.35637	1.04579	0.972882	1.22432	0.0140178
Clust_2_0_0.28351	57	482.742	2	0.730175	0.0213701	120	72	0.947959	0.953142	0.964513	1.01508	0.933873	0.0140217		P20916
Clust_2_0_0.74751	12	713.37	2	0.646667	0.000912833	68	43	1.04227	1.01108	1.01252	0.905963	1.15046	0.0140225
Clust_2_0_0.95317	10	927.179	2	0.725	9.85616e-05	60	32	1.00412	1.07073	1.04137	0.923604	1.08718	0.014025
Clust_2_0_0.58204	23	592.855	2	0.796087	7.24815e-05	120	72	0.958343	0.978104	0.984472	1.01117	0.947752	0.0140252
Clust_3_0_0.16005	28	564.932	3	0.618571	0.00520019	112	66	0.904009	0.9737	0.973604	1.00232	0.901915	0.0140523	Neurosecretory protein VGF	O15240
Clust_4_0_0.17846	64	924.483	4	0.725	0.000535046	120	72	1.03193	1.10375	0.952451	0.941182	1.09642	0.0140562
Clust_2_0_0.53147	41	568.34	2	0.51878	0.00610252	120	72	0.929977	0.902072	0.988052	1.01812	0.913423	0.0140606
Clust_2_0_0.12090	21	432.754	2	0.777619	0.00780971	112	65	0.974328	0.987059	1.04283	1.02886	0.947002	0.0140903	Neurosecretory protein VGF	O15240
Clust_4_0_0.25060	23	1089.28	4	0.389565	0.00923862	112	67	0.939684	1.01887	0.959894	0.901442	1.04242	0.0140907
Clust_5_0_0.3266	31	658.339	5	0.580323	0.00651478	120	72	1.02485	1.01508	1.00587	0.949899	1.0789	0.0141453		P01859	vFScSVMHEALHNHYTQkSLSLSPG
Clust_3_0_0.48189	12	995.471	3	0.65	7.50628e-05	78	45	0.985846	1.05705	0.996625	0.943001	1.04543	0.0141929	Clusterin	P10909	dQcDkcREILSVDcSTNNPSQ
Clust_3_0_0.40144	21	875.693	3	0.815714	0.000196739	95	56	0.925775	1.0485	1.05786	1.07095	0.864441	0.0141996
Clust_4_0_0.15352	17	879.384	4	0.749412	0.000113168	95	57	1.04264	0.986403	0.972397	0.978718	1.06532	0.0142478
Clust_2_0_0.37676	20	511.807	2	0.7035	0.00183668	85	53	1.13109	0.964903	1.03608	0.937382	1.20664	0.0142616
Clust_2_0_0.80003	89	767.983	2	0.589888	0.00817512	120	72	1.06358	0.989228	0.970691	0.973872	1.09212	0.0142631
Clust_3_0_0.21877	42	637.295	3	0.616905	0.00947092	103	59	1.08156	1.13748	0.968456	0.957041	1.13011	0.0142849
Clust_4_0_0.8199	26	735.404	4	0.733077	0.000405707	120	72	1.10669	1.09373	1.12547	1.03281	1.07153	0.0143117	Osteonectin	P09486
Clust_3_0_0.23499	13	659.66	3	0.721538	0.00193959	77	46	0.918362	0.928135	1.18475	1.11025	0.827167	0.0143131
Clust_5_0_0.11269	11	888.267	5	0.589091	0.000260573	60	33	0.913466	0.990769	1.00435	0.995422	0.917667	0.0143157
Clust_3_0_0.1542	20	423.593	3	0.617	0.00262053	120	72	0.912756	0.885426	1.02633	0.996555	0.915911	0.0143426
Clust_3_0_0.45682	14	955.173	3	0.808571	3.85327e-05	103	61	0.926635	1.04471	0.962755	0.900142	1.02943	0.0143483
Clust_2_0_0.40997	13	523.319	2	0.695385	0.00202467	86	52	0.939643	0.954175	0.997538	1.02187	0.919531	0.014392
Clust_5_0_0.14794	24	974.936	5	0.86375	0.000501833	76	47	0.801071	1.03178	0.940251	1.06412	0.752802	0.014427
Clust_3_0_0.14565	39	549.98	3	0.517949	0.0129007	120	72	0.902026	0.801831	0.91477	1.04916	0.859757	0.0144591
Clust_5_0_0.3466	21	666.941	5	0.66	0.000710649	102	60	1.02138	0.970397	1.00647	0.942916	1.08322	0.0144801	Clusterin	P10909	dQTVSDNELQEMSNQGSkYVNkE
Clust_2_0_0.9151	9	423.768	2	0.895556	0.000131478	60	37	0.976348	0.956811	0.989599	1.05291	0.927281	0.0144871	FH2 domain-containing protein 2	Q9C0D6
Clust_2_0_0.85707	13	827.915	2	0.666154	0.00034545	76	50	1.01831	1.10355	0.973132	0.935158	1.08892	0.0145182
Clust_2_0_0.54012	158	571.309	2	0.806582	0.0024808	120	72	0.984544	0.974326	0.945084	0.950885	1.0354	0.0145233
Clust_5_0_0.1723	9	599.904	5	0.722222	5.68453e-05	71	40	1.02	1.00303	0.97376	0.933959	1.09213	0.0145342
Clust_5_0_0.6778	24	778.78	5	0.61625	0.00173581	103	60	0.911427	0.970167	0.980402	1.00604	0.905957	0.0145556
Clust_5_0_0.2621	11	634.353	5	0.779091	0.000372145	60	38	1.11812	0.995931	1.0894	0.963145	1.16091	0.0145704
Clust_3_0_0.8607	52	495.973	3	0.698077	0.00247988	120	72	1.01442	0.997654	0.952604	0.960814	1.0558	0.0146089
Clust_2_0_0.100286	95	985.438	2	0.906316	5.46557e-05	120	72	0.933329	1.02049	0.918691	0.903894	1.03256	0.0146284
Clust_2_0_0.56267	53	583.377	2	0.836415	0.00993921	120	72	1.01171	1.03696	0.998339	0.969391	1.04366	0.0146438
Clust_4_0_0.15634	15	884.672	4	0.646	0.00450657	77	46	1.01905	1.12919	0.910393	0.927903	1.09823	0.0146493
Clust_4_0_0.20379	13	967.526	4	0.786154	2.5106e-05	68	40	1.00187	1.21598	1.2648	1.20377	0.832277	0.0146679
Clust_3_0_0.26816	37	705.322	3	0.577568	0.00851067	120	72	1.016	1.01532	0.983892	0.953439	1.06561	0.0146695	Clusterin	P10909
Clust_2_0_0.65398	107	634.84	2	0.724393	0.00786169	120	72	1.00237	0.918051	1.00018	1.02936	0.973777	0.0146698	Integral membrane protein 2A	Q9Y287	fAVETLIcS
Clust_5_0_0.10347	15	867.625	5	0.728	0.000722696	95	56	1.01569	1.11383	0.959185	0.950311	1.0688	0.0146912
Clust_3_0_0.19731	50	602.317	3	0.7312	0.00193254	120	72	1.03404	1.0358	1.03849	1.01311	1.02066	0.0146986
Clust_3_0_0.46486	7	968.55	3	0.787143	4.67429e-05	60	35	1.00855	1.02272	0.923208	0.953273	1.05799	0.0147098
Clust_2_0_0.108940	25	1138.51	2	0.834	0.00880739	112	69	1.08125	0.964293	0.989953	0.942328	1.14743	0.0147229
Clust_5_0_0.6200	17	761.213	5	0.773529	0.000114155	94	61	1.13657	1.19497	1.07037	1.06175	1.07047	0.014728	Neuroendocrine protein 7B16	P05408
Clust_4_0_0.22550	12	1012.23	4	0.778333	4.7714e-05	77	47	0.971108	1.07762	0.879259	0.902293	1.07627	0.0147368	Cathepsin B	P07858
Clust_2_0_0.71150	17	680.349	2	0.631765	0.00695267	86	55	1.30237	1.05278	1.38381	1.21872	1.06864	0.0147478
Clust_5_0_0.4572	19	709.172	5	0.612632	0.00849367	95	58	0.991945	0.985755	0.992821	0.946191	1.04836	0.0147732	Amyloid-like protein 14	P51693
Clust_2_0_0.48541	129	546.32	2	0.496357	0.0339063	120	72	0.950736	0.937087	0.998547	1.00815	0.94305	0.0147914		Q9P2P6
Clust_2_0_0.81662	11	787.864	2	0.587273	0.000674324	79	49	1.01603	1.13305	0.938568	0.917132	1.10783	0.0148089
Clust_3_0_0.35773	70	820.403	3	0.599	0.0055369	120	72	0.860886	0.998631	0.925903	1.00349	0.857889	0.0148527
Clust_3_0_0.37352	8	838.768	3	0.69625	0.000108669	68	40	1.01742	1.00893	0.986712	0.935835	1.08718	0.0148633
Clust_3_0_0.46951	34	975.819	3	0.712353	0.00107971	120	72	0.991817	1.016	0.976366	0.945824	1.04863	0.014868
Clust_4_0_0.24058	14	1054.2	4	0.889286	3.73261e-06	94	54	1.0777	1.15471	1.03571	0.966032	1.11559	0.0148753
Clust_3_0_0.41843	54	900.354	3	0.701111	0.000385487	120	72	1.02193	0.983438	0.987671	0.975761	1.04732	0.014877
Clust_5_0_0.15233	19	986.098	5	0.751579	8.28798e-05	95	55	1.03339	1.08967	0.970918	0.931936	1.10886	0.0148924
Clust_4_0_0.711	13	470.034	4	0.805385	1.50515e-05	95	55	1.05068	1.05837	1.02366	0.954128	1.10119	0.0148948
Clust_4_0_0.27060	12	1161.37	4	0.768333	0.000396464	76	45	0.962633	1.07917	1.04528	1.10125	0.874124	0.014902
Clust_3_0_0.22898	21	652.016	3	0.772857	0.0767745	112	65	0.858161	1.0057	0.917944	0.942918	0.910113	0.0149192		C9JVW0	dRRPSRQTPRETPE
Clust_2_0_0.29037	48	486.288	2	0.598333	0.0495076	120	72	0.968362	0.841298	0.864969	1.08942	0.888876	0.0149435
Clust_3_0_0.53183	40	1088.17	3	0.5135	0.00390947	120	72	0.932899	1.03044	0.98431	0.992611	0.939844	0.0149855
Clust_2_0_0.81582	38	786.897	2	0.635526	0.00506406	120	72	0.94233	0.903596	0.93216	0.954574	0.987173	0.0149915
Clust_3_0_0.44722	69	940.805	3	0.49971	0.0197151	120	72	0.954749	1.13533	0.917983	0.917627	1.04046	0.0150041
Clust_3_0_0.34927	7	809.971	3	0.752857	2.56626e-05	60	33	0.993689	0.991193	0.946312	0.916944	1.0837	0.0150308
Clust_4_0_0.6552	14	693.903	4	0.758571	0.000324344	93	58	1.05617	0.998877	1.00644	0.999355	1.05685	0.0150533
Clust_2_0_0.82074	12	792.894	2	0.705833	0.000443245	59	34	1.06152	1.0614	0.975415	0.940022	1.12925	0.0150541
Clust_5_0_0.4305	54	699.15	5	0.718704	0.00114924	120	72	0.986676	0.99542	0.98836	0.92564	1.06594	0.0150675	Calsyntenin-8	O94985
Clust_4_0_0.25731	14	1108.36	4	0.69	0.00147078	68	38	1.15167	1.17194	1.03316	1.00809	1.14242	0.0150782
Clust_5_0_0.15176	7	984.881	5	0.825714	1.29923e-05	61	35	0.856828	0.94488	0.972021	1.00066	0.856261	0.0150953
Clust_2_0_0.35646	17	506.763	2	0.678824	0.00143773	104	61	0.889044	0.88262	1.01188	0.941715	0.944069	0.0150985
Clust_4_0_0.19379	13	948.517	4	0.58	0.00565376	68	41	0.891889	1.19795	0.984739	1.00368	0.888618	0.0151098	Neurosecretory protein VGF	O15240
Clust_5_0_0.7534	11	797.81	5	0.718182	0.000164119	69	41	1.17776	1.24067	1.0754	1.05519	1.11617	0.0151116
Clust_2_0_0.25003	12	473.774	2	0.8025	0.000520095	94	58	0.930195	0.878311	0.995237	0.987276	0.942183	0.0151432	Secretogranin-5	Q8WXD2
Clust_2_0_0.45938	113	537.849	2	0.605044	0.0878594	120	72	0.978063	0.983352	1.00752	1.01473	0.963865	0.0151473		P52429	aDGILk
Clust_5_0_0.2762	19	640.951	5	0.858947	0.000653243	112	65	0.970254	1.05729	1.04083	1.07696	0.900921	0.0151573	ProSAAS	Q9UHG2	sVPRGEAAGAVQELARALAHLLEAERQE
Clust_4_0_0.6547	125	693.85	4	0.66952	0.0256075	120	72	1.14925	1.20781	1.04336	1.09092	1.05347	0.0151617	Integral membrane protein 2A	Q9Y287
Clust_4_0_0.27297	12	1171.31	4	0.721667	0.000206288	86	52	0.8721	1.07671	1.04762	1.02578	0.850179	0.0151725	Somatostatin	P61278	lLSEPNQTENDALEPEDLSQAAEQDEMRLELQRSANSNPA
Clust_2_0_0.58405	118	594.353	2	0.568898	0.0104297	120	72	0.970629	0.852624	0.892183	1.10897	0.875254	0.0151739
Clust_4_0_0.2450	65	566.816	4	0.642	0.0165497	120	72	1.0527	1.02355	1.00112	0.997776	1.05505	0.0152066
Clust_4_0_0.23057	29	1027.51	4	0.633103	0.000401235	94	57	0.997509	1.114	0.950723	0.938214	1.0632	0.0152099
Clust_3_0_0.59044	11	1249.61	3	0.732727	0.000267365	69	43	0.826783	1.00709	1.01961	1.00291	0.824386	0.0152362	Neurosecretory protein VGF	O15240	sPQPPPPAPAPARDELPDWNEVLPPWDREED
Clust_2_0_0.88698	32	857.396	2	0.557187	0.0364249	102	64	1.03729	1.06112	0.91557	0.944561	1.09817	0.0152416
Clust_2_0_0.65851	8	639.329	2	0.65125	0.00280084	69	36	0.989917	1.01684	0.926313	0.889497	1.11289	0.0152593
Clust_3_0_0.23400	32	658.402	3	0.60375	0.00151127	112	67	0.937243	0.831747	0.923434	1.02482	0.914547	0.0152613
Clust_5_0_0.15657	33	997.903	5	0.787576	0.00028078	120	72	1.02155	1.0996	1.02746	0.956944	1.06751	0.0152858
Clust_2_0_0.20210	44	457.778	2	0.794318	0.0168583	120	72	1.01695	0.896285	0.887563	1.1315	0.89877	0.0152943
Clust_4_0_0.25715	33	1107.85	4	0.685455	0.00163242	120	72	1.11251	1.07367	1.07639	1.00219	1.11009	0.0153044
Clust_2_0_0.107617	17	1106.56	2	0.802941	0.0007333	86	50	1.09477	1.00682	1.00473	0.994203	1.10115	0.0153092
Clust_3_0_0.1181	43	419.201	3	0.762558	0.0152686	120	72	0.996599	1.00985	1.08084	1.05876	0.941289	0.0153295
Clust_2_0_0.1659	14	406.723	2	0.835	0.0120721	86	49	0.939628	0.991357	0.968584	1.02243	0.919017	0.0153428
Clust_3_0_0.24788	21	677.672	3	0.717619	0.000633512	87	49	1.0336	1.08614	1.00981	0.947828	1.09049	0.0153714	Osteopontin	P10451
Clust_2_0_0.23749	27	467.747	2	0.633704	0.0151855	104	59	1.00166	0.975012	1.04059	1.05517	0.949294	0.0153757
Clust_2_0_0.72488	8	690.497	2	0.66875	0.000357526	60	34	0.986646	0.972079	0.983407	0.936724	1.05329	0.0153796
Clust_3_0_0.53814	14	1100.39	3	0.797857	2.82291e-05	87	48	0.97543	1.09484	0.962007	0.936566	1.0415	0.0154047
Clust_4_0_0.26408	17	1130.04	4	0.693529	0.00111115	69	40	0.971711	1.10129	0.964816	0.931495	1.04317	0.015423
Clust_5_0_0.10248	8	865.012	5	0.8475	0.000143972	69	43	1.01427	0.959745	0.891465	0.933492	1.08653	0.0154233
Clust_2_0_0.113047	11	1337.58	2	0.766364	0.00027801	79	45	1.01024	1.07989	0.877399	0.878704	1.14969	0.0154238	Testican	Q08629	eDDEDEDDDkEDEVGYIW
Clust_2_0_0.21141	61	459.355	2	0.515082	0.118123	111	66	0.983119	0.98422	1.03533	1.0535	0.93319	0.0154394
Clust_2_0_0.108862	18	1136.51	2	0.820556	0.000561737	94	59	0.751559	1.00561	0.85766	0.938716	0.800624	0.0154477	Secretogranin-1	P05060	eDEEEEEGENYQkGE
Clust_3_0_0.48715	40	1003.47	3	0.785	0.000107982	120	72	1.05107	1.08322	1.03975	0.999557	1.05154	0.0154586	Cystatin-C	P01034
Clust_3_0_0.22949	37	652.713	3	0.527297	0.0886641	111	66	1.05733	1.16785	0.968477	0.946219	1.11743	0.0155004	Major Prion Protein	P04156
Clust_2_0_0.73620	14	701.283	2	0.743571	0.000536208	60	34	1.04078	1.0353	0.971229	0.954733	1.09012	0.0155808
Clust_5_0_0.1398	15	581.765	5	0.904	1.70816e-05	95	55	0.852237	0.951728	0.952032	1.02746	0.829461	0.0155972
Clust_2_0_0.39671	8	519.775	2	0.60375	0.00900284	68	40	0.904487	0.985111	0.972107	0.987833	0.915627	0.0156598
Clust_3_0_0.21313	79	628.324	3	0.622025	0.00463419	120	72	1.08501	1.04806	1.00314	0.983421	1.1033	0.0156676	Integral membrane protein 2A	Q9Y287
Clust_2_0_0.26392	45	476.27	2	0.611778	0.0469746	120	72	0.913338	0.909159	0.96311	0.952365	0.959021	0.0156886
Clust_3_0_0.45869	23	958.793	3	0.542174	0.000920384	95	56	0.976458	1.01497	0.939252	0.941976	1.03661	0.0156943		P01024	qkQcQDLGAFTESMVVFGcPN
Clust_3_0_0.184	17	403.162	3	0.654706	0.00234358	78	48	0.93665	1.1349	0.963271	1.1694	0.800969	0.0156998
Clust_3_0_0.25717	43	689.352	3	0.786744	0.000128755	120	72	1.0874	1.02384	1.04323	0.99708	1.09059	0.0157475
Clust_3_0_0.59109	12	1252.32	3	0.791667	6.14383e-05	69	44	1.17048	1.17554	1.13151	0.89023	1.3148	0.0157595	Clusterin	P10909
Clust_3_0_0.46926	29	975.423	3	0.734483	0.000188267	120	72	1.0643	0.997129	0.967556	0.927761	1.14717	0.0157719
Clust_4_0_0.27243	34	1168.77	4	0.833235	1.43715e-05	120	72	1.01548	1.09295	1.01373	0.987705	1.02812	0.0157969
Clust_3_0_0.17613	46	579.654	3	0.768043	0.00235454	120	72	0.919465	0.997969	1.00559	0.978206	0.93995	0.0158353	Neurosecretory protein VGF	O15240
Clust_2_0_0.106503	9	1083.53	2	0.894444	5.44433e-05	69	43	0.994866	1.0149	0.930955	0.902357	1.10252	0.0158422
Clust_2_0_0.112060	40	1260.05	2	0.521	0.00482288	111	65	0.886713	1.06589	1.02936	1.00984	0.878071	0.0158481
Clust_2_0_0.75119	11	716.864	2	0.523636	0.00140606	75	44	1.03108	1.00207	0.993386	0.963882	1.06972	0.0158671
Clust_4_0_0.14231	13	859.668	4	0.755385	0.00238549	61	36	1.13706	1.04604	1.00885	0.980811	1.15931	0.0158761
Clust_5_0_0.11698	14	897.463	5	0.663571	0.000384917	86	52	1.08615	1.07913	0.985432	0.994835	1.09179	0.0158793
Clust_2_0_0.74307	56	708.363	2	0.365536	0.26401	120	72	0.986845	0.997158	0.968727	0.962153	1.02566	0.0159131		Q14515	sLVPMEHcIT
Clust_3_0_0.32188	10	772.65	3	0.574	0.000653066	61	39	1.07182	1.01298	1.01485	0.960757	1.1156	0.0159382	Testican	Q08629
Clust_3_0_0.28044	8	719.755	3	0.6525	0.00169187	59	33	1.02163	0.96294	0.977835	0.861559	1.1858	0.0159501
Clust_2_0_0.37447	40	510.805	2	0.734	0.00818916	120	72	0.892187	0.91791	0.993377	0.95206	0.937112	0.0159574	Neurosecretory protein VGF	O15240	ePVPPPR
Clust_3_0_0.28502	7	725.752	3	0.798571	6.05278e-05	61	34	1.04919	1.1056	0.928198	0.935452	1.12158	0.0159773
Clust_3_0_0.5399	74	466.254	3	0.729189	0.0171093	120	72	0.899709	0.775685	0.954608	1.05455	0.853169	0.0159878		O00168
Clust_3_0_0.23060	22	653.994	3	0.71	0.00636026	102	60	0.9846	0.998189	0.926015	0.960528	1.02506	0.0159911
Clust_2_0_0.38614	26	515.303	2	0.838077	0.0131696	103	66	0.948611	0.892028	0.952654	0.987803	0.960324	0.0160047
Clust_3_0_0.26045	40	694.377	3	0.7015	0.0853196	120	72	0.943668	0.92943	0.971885	1.03063	0.915627	0.0160237
Clust_3_0_0.20865	29	620.981	3	0.56069	0.00253404	112	67	1.03297	0.946798	0.991553	0.973575	1.061	0.0160319	Integral membrane protein 2A	Q9NQX7
Clust_4_0_0.4456	15	636.855	4	0.754	0.000585381	87	50	1.18273	0.869474	1.17919	0.949675	1.2454	0.0160601
Clust_2_0_0.15283	22	442.288	2	0.807727	0.000894694	102	60	0.95942	0.882705	1.04445	1.08337	0.885589	0.0161122
Clust_5_0_0.10752	21	876.455	5	0.611429	0.000573323	86	48	1.05283	1.02371	0.975342	0.95766	1.09938	0.0161548
Clust_5_0_0.634	15	520.697	5	0.720667	0.000476792	94	54	0.975084	0.965336	0.962919	1.00803	0.967318	0.0161549
Clust_4_0_0.11561	13	810.203	4	0.623077	0.000999274	76	45	1.07875	1.14431	1.01064	0.999554	1.07923	0.0161584
Clust_2_0_0.40016	17	520.825	2	0.687647	0.00852338	94	52	0.999614	0.892165	1.0319	1.07638	0.928681	0.0161792
Clust_2_0_0.72007	8	687.331	2	0.4925	0.0366111	70	39	0.982119	0.998027	0.999573	0.954302	1.02915	0.0161799
Clust_2_0_0.15115	11	441.279	2	0.784545	0.00606651	58	35	0.946794	1.07195	0.977727	1.0499	0.901793	0.0162142
Clust_2_0_0.49047	13	548.859	2	0.676154	0.00149105	94	57	0.931291	0.898653	0.984121	1.01518	0.91737	0.016218		Q5BKX5	iPSPPk
Clust_2_0_0.5971	20	416.266	2	0.6165	0.0169351	94	60	0.977452	0.91179	0.988881	1.07251	0.911368	0.0162397		Q9Y2K7
Clust_2_0_0.54354	35	573.839	2	0.864286	0.000450358	120	72	0.944436	0.975038	0.974339	1.00705	0.937823	0.0162431		O00358
Clust_5_0_0.9458	10	845.447	5	0.795	5.93319e-06	67	42	1.17707	1.10532	1.12796	1.02097	1.15289	0.0162594
Clust_2_0_0.67112	61	649.831	2	0.629508	0.000998677	120	72	0.937684	0.888958	0.93811	1.0175	0.921557	0.0163143	Clusterin	P10909	dELFQDRF
Clust_5_0_0.7069	11	786.439	5	0.815455	2.33514e-05	67	42	1.06831	0.999856	1.02362	0.978838	1.09141	0.0163185
Clust_2_0_0.70527	10	676.85	2	0.714	2.10725e-05	78	42	0.961397	0.961286	0.969684	1.04182	0.922803	0.0163399
Clust_2_0_0.34583	27	503.739	2	0.765556	0.00664374	103	61	0.944084	0.932859	0.971253	1.01675	0.928531	0.0163454		P16035
Clust_2_0_0.49607	63	551.249	2	0.687143	0.00636454	120	72	1.04674	0.970915	0.96594	0.979595	1.06855	0.0163463		P07949
Clust_4_0_0.4897	23	651.027	4	0.79087	0.00059378	111	66	1.05877	1.03387	0.998761	0.950581	1.11381	0.016352
Clust_4_0_0.22922	22	1023.47	4	0.707273	0.00141396	86	50	0.90598	0.933774	0.690177	0.74731	1.21232	0.0163803
Clust_2_0_0.62762	16	617.304	2	0.750625	9.10657e-05	96	57	1.00671	1.02196	0.980151	0.958265	1.05056	0.0164032
Clust_2_0_0.5104	36	413.288	2	0.737222	0.00286916	111	65	1.01639	1.05112	1.00827	1.13915	0.892233	0.0164036
Clust_2_0_0.34971	9	504.799	2	0.79	0.00108179	77	47	1.01634	1.05919	0.963894	0.976546	1.04075	0.0164043
Clust_4_0_0.27423	52	1176.05	4	0.405962	0.00710385	120	72	0.889302	0.994963	0.922311	0.976091	0.911085	0.0164135
Clust_3_0_0.46579	23	969.887	3	0.826957	7.76965e-06	103	60	1.17879	1.21848	1.10408	1.00413	1.17394	0.0164259	Neuroendocrine protein 7B19	P05408
Clust_4_0_0.2539	13	569.51	4	0.916154	9.17615e-07	61	38	1.03709	0.842036	1.06133	0.859843	1.20613	0.0164259
Clust_2_0_0.98721	24	965.463	2	0.559167	0.00061595	102	61	1.03083	1.01439	1.00541	0.982176	1.04953	0.0164385
Clust_2_0_0.90089	203	870.541	2	0.789507	0.00277215	120	72	1.01597	1.02376	1.01861	0.99528	1.02079	0.0164479
Clust_2_0_0.78183	8	749.531	2	0.6875	0.000624719	68	39	1.04629	0.979374	0.929018	0.984816	1.06242	0.0164539
Clust_2_0_0.21759	69	464.271	2	0.646522	0.016599	120	72	0.986929	0.922771	1.03172	1.04423	0.945122	0.0164691		Q9BYG0
Clust_2_0_0.33115	89	499.79	2	0.575169	0.0128103	120	72	0.94875	0.930641	1.01463	1.02168	0.928616	0.0164755		O14513
Clust_5_0_0.7407	38	795.019	5	0.720526	0.00059122	120	72	1.03941	1.17713	1.00637	0.949238	1.09499	0.0164944
Clust_2_0_0.1672	39	406.725	2	0.695128	0.0306285	111	67	1.01896	0.988562	0.989707	0.841502	1.21089	0.0164999		Q86T65
Clust_4_0_0.20995	20	978.418	4	0.807	2.14916e-05	112	66	1.0015	0.988206	0.980863	0.95342	1.05042	0.0165102
Clust_2_0_0.21718	157	464.243	2	0.810127	0.00418995	120	72	0.940046	0.919007	0.974795	1.03036	0.912346	0.0165488		Q9ULL5	qPPPEM
Clust_2_0_0.113168	8	1351.61	2	0.925	2.01188e-06	70	43	1.0936	1.10003	0.951157	0.943891	1.15861	0.016567	Proenkephalin-A	P01210
Clust_4_0_0.12080	24	819.622	4	0.780833	0.000321206	111	66	0.891114	1.004	1.03324	0.961736	0.926568	0.0165964	Neurosecretory protein VGF	O15240	gGEERVGEEDEEAAEAEAEAEEAERARQ
Clust_2_0_0.43272	35	529.858	2	0.680857	0.00252704	120	72	1.03461	0.954926	0.985181	1.00139	1.03317	0.0165971
Clust_4_0_0.5756	51	675.558	4	0.690588	0.0908883	120	72	0.920449	0.971134	1.08718	1.04023	0.884847	0.0166003	Metallothionein-1E	P04732	cScATGGScTcAGSckck
Clust_3_0_0.11501	22	519.017	3	0.709091	0.00171064	95	56	1.24528	1.09023	0.999598	1.03449	1.20376	0.0166066
Clust_3_0_0.33132	16	786.028	3	0.808125	1.76225e-05	77	49	1.14623	1.16636	1.0724	1.01032	1.13452	0.0166222	Secretogranin-1	P05060
Clust_2_0_0.5532	25	415.262	2	0.8184	0.0139826	120	72	0.960974	0.901484	0.98557	1.02037	0.941792	0.01663
Clust_3_0_0.37084	56	835.743	3	0.469107	0.0129883	120	72	1.01958	1.06728	0.989495	0.983067	1.03714	0.0166435
Clust_2_0_0.104761	31	1051.51	2	0.722903	0.00139281	120	72	0.925836	1.01389	0.946354	0.989494	0.935666	0.0167105	Pro-neuropeptide Y	P01303	skPDNPGEDAPAEDMA
Clust_4_0_0.7646	12	722.356	4	0.656667	0.000389328	69	42	1.00704	1.04853	1.02381	0.946556	1.0639	0.0167195
Clust_3_0_0.21665	51	633.982	3	0.709804	0.00260169	120	72	0.930226	0.9743	0.954582	1.03805	0.896125	0.0167221	Pro-neuropeptide Y	P01303	skPDNPGEDAPAED
Clust_3_0_0.4361	26	452.956	3	0.571923	0.00116919	111	69	0.940248	0.906631	0.928118	1.00935	0.931541	0.0167225
Clust_3_0_0.2998	49	438.257	3	0.635102	0.00372231	120	72	0.86641	0.900392	1.01526	1.0272	0.843472	0.0167423		A6NJT0
Clust_2_0_0.39928	69	520.734	2	0.691304	0.00556531	120	72	0.933186	0.946741	0.989553	0.974462	0.957642	0.0167486		Q8IZL8
Clust_3_0_0.32564	24	778.085	3	0.7825	2.15702e-05	94	55	1.04808	1.09524	0.94404	0.932802	1.12358	0.0167515
Clust_2_0_0.37158	7	509.855	2	0.795714	0.000348007	61	35	1.19334	1.08464	1.08998	0.966214	1.23507	0.0167525
Clust_3_0_0.42737	8	912.701	3	0.935	1.8484e-06	68	41	1.03312	1.01138	0.983004	0.920405	1.12247	0.0167556
Clust_2_0_0.100834	14	992.998	2	0.792857	1.50148e-05	95	54	0.940506	1.1958	0.991697	0.914325	1.02863	0.0167843
Clust_2_0_0.9841	39	424.301	2	0.606667	0.0089112	120	72	0.876924	1.0009	1.14225	1.08855	0.805587	0.0168043	Protein piccolo	Q9Y6V0
Clust_2_0_0.24017	101	468.783	2	0.54901	0.0602633	120	72	0.932074	0.904617	0.951706	0.964452	0.966428	0.0168322
Clust_3_0_0.47507	8	984.506	3	0.79125	8.63267e-06	61	35	1.07449	1.11772	0.990738	1.00964	1.06424	0.0168397
Clust_5_0_0.15456	18	991.73	5	0.658333	0.000352015	78	48	1.09806	1.2475	0.986889	0.974761	1.12649	0.0168411
Clust_2_0_0.13490	13	435.775	2	0.758462	0.000155327	78	43	0.946408	0.895371	0.961673	1.03972	0.910254	0.0168996
Clust_4_0_0.5966	15	680.632	4	0.826667	4.34788e-05	94	57	1.1291	1.07263	1.09188	1.01481	1.11262	0.0169068		Q5T848
Clust_2_0_0.18481	23	452.277	2	0.69	0.00819451	103	60	0.915172	0.902869	0.940251	0.95662	0.956673	0.0169665
Clust_3_0_0.22781	13	649.964	3	0.826923	1.30141e-05	88	49	1.05118	1.0141	0.972398	0.970521	1.08311	0.0169713
Clust_2_0_0.77264	8	739.887	2	0.6175	0.00255357	60	33	1.04861	0.973295	0.960352	0.966231	1.08526	0.0169921
Clust_2_0_0.15213	113	442.214	2	0.786283	0.0279158	120	72	1.06039	1.03323	0.982549	0.993454	1.06738	0.0169934
Clust_2_0_0.62561	7	615.384	2	0.791429	0.000145136	60	40	0.89349	0.991145	0.973649	0.816279	1.09459	0.0169941
Clust_3_0_0.1347	20	421.903	3	0.704	0.0127753	111	69	0.879379	0.833869	0.971691	0.951623	0.924083	0.0170074	Amyloid beta A4 protein	P05067	eDVGSNkG
Clust_2_0_0.59967	128	603.839	2	0.572266	0.0109589	120	72	0.850587	0.79171	0.867114	0.929594	0.91501	0.0170373	Amyloid beta A4 protein	P05067	eDVGSNk
Clust_3_0_0.18340	13	585.581	3	0.634615	0.0010503	61	37	1.01024	1.02382	0.944363	0.953757	1.05922	0.0170708	Chromogranin-A	P10645	gQEEEEDNRDSSM
Clust_2_0_0.24821	11	472.765	2	0.8	0.00150958	59	37	0.957458	0.851193	0.987272	1.00299	0.954606	0.0170804	Amyloid-like protein 17	P51693	eIAPAGSA
Clust_2_0_0.59635	13	600.811	2	0.673077	0.0100432	77	46	0.935436	0.933093	1.05193	1.03242	0.906058	0.0170896
Clust_2_0_0.78176	36	749.475	2	0.838333	0.00256772	120	72	0.995078	1.00317	0.950567	0.924325	1.07655	0.0171322		P78415
Clust_2_0_0.77539	55	742.922	2	0.676364	0.0210879	120	72	1.04854	0.986492	0.984081	0.969736	1.08126	0.0171454	Clusterin	P10909	sDPITVTVPVEV
Clust_2_0_0.96091	34	935.524	2	0.743529	0.00243168	112	66	1.07568	1.05823	1.0182	1.0024	1.0731	0.017161
Clust_3_0_0.52957	37	1082.5	3	0.444595	0.0348573	112	66	0.95911	1.02736	1.0179	1.0075	0.951967	0.0171674	Somatostatin	P61278	lLSEPNQTENDALEPEDLSQAAEQDEM
Clust_4_0_0.6945	23	704.354	4	0.737391	0.00188995	112	66	1.05937	0.974289	0.968746	0.916824	1.15548	0.0171703
Clust_3_0_0.34798	44	808.33	3	0.907273	3.51955e-05	112	67	0.989772	0.96169	0.930813	0.948051	1.04401	0.0172103
Clust_2_0_0.68761	8	662.489	2	0.7	0.000149854	61	34	0.955695	1.03143	1.04548	0.903263	1.05805	0.0172168
Clust_5_0_0.14874	12	976.481	5	0.865	0.000542909	68	39	0.830767	0.98057	0.959864	0.971467	0.855168	0.0172455
Clust_4_0_0.18914	10	940.498	4	0.732	0.000242722	87	50	1.13655	1.21521	1.01477	1.01885	1.11552	0.0172711
Clust_2_0_0.5675	36	415.728	2	0.759722	0.0117797	120	72	0.889659	0.931105	0.968646	0.993263	0.895693	0.0172796		Q8IWN7
Clust_4_0_0.4805	39	647.303	4	0.713077	0.000630082	120	72	1.07078	1.21957	1.02737	0.945735	1.13222	0.017297	Chromogranin-A	P10645
Clust_3_0_0.33968	82	798.01	3	0.715	0.00112976	120	72	0.988842	0.990304	0.920026	0.93468	1.05795	0.0173164
Clust_2_0_0.20373	48	458.253	2	0.608958	0.13855	120	72	0.941395	0.864481	1.01516	1.01897	0.923867	0.0173263		Q9ULX6
Clust_3_0_0.47923	33	991.147	3	0.726667	0.000545606	120	72	0.972606	1.01607	0.960435	0.937265	1.03771	0.0173777	ApoE	P02649	vETEPEPELRQQTEWQSGQRWE
Clust_4_0_0.17032	16	911.46	4	0.62	0.000763865	86	53	1.00796	1.05089	0.974806	0.950639	1.0603	0.0173852
Clust_2_0_0.67087	14	649.436	2	0.703571	0.00212536	88	50	1.00851	1.03795	0.998733	0.962467	1.04784	0.0174161
Clust_5_0_0.7095	7	787.226	5	0.901429	3.04481e-07	59	33	1.01183	0.978027	0.977059	0.942292	1.0738	0.0174166	CD99 antigen	P14209
Clust_3_0_0.48773	31	1004.43	3	0.836452	1.58198e-05	120	72	1.00329	0.990148	1.01784	0.936091	1.07179	0.0174188
Clust_3_0_0.25417	46	685.3	3	0.662826	0.00268319	120	72	0.939831	0.97939	1.0032	0.984505	0.954623	0.0174273		O75093
Clust_2_0_0.20409	62	458.27	2	0.717581	0.0252523	120	72	0.916184	0.803982	0.816736	1.0517	0.871145	0.0174506		Q86UE4
Clust_2_0_0.76654	11	733.428	2	0.67	0.00197951	68	43	1.02464	0.995505	0.96399	0.947057	1.08192	0.0174583
Clust_2_0_0.103258	9	1027.44	2	0.86	1.08183e-05	61	38	0.961658	1.03765	0.934879	0.896215	1.07302	0.01748
Clust_5_0_0.8039	9	812.052	5	0.837778	0.000221158	61	37	0.675228	0.866031	0.712692	0.843948	0.800082	0.0174889
Clust_3_0_0.32059	18	771.025	3	0.766111	0.000236983	85	47	0.969626	1.02428	0.951431	0.90645	1.0697	0.0175072
Clust_4_0_0.10262	14	782.437	4	0.605	0.000867781	86	55	0.965051	1.03934	0.856398	0.90198	1.06992	0.0175101
Clust_3_0_0.24358	38	672.07	3	0.611842	0.00477375	120	72	1.01246	0.956259	1.0719	1.10249	0.918342	0.017512	Integral membrane protein 2A	O43736
Clust_4_0_0.5578	72	670.804	4	0.815833	0.000520517	120	72	1.03872	0.974092	1.03109	1.00033	1.03837	0.0175298
Clust_2_0_0.3104	62	408.303	2	0.791935	0.00480105	112	67	0.998213	1.22271	1.03893	1.20601	0.8277	0.0175525
Clust_4_0_0.12637	20	828.903	4	0.841	0.000385087	103	64	0.788892	0.906214	0.971561	1.05283	0.749304	0.0175567	Secretogranin-1	P05060	aDASEAHESSSRGEAGAPGEEDIQGPTkA
Clust_2_0_0.56412	7	584.344	2	0.748571	0.000252111	60	40	1.08181	1.02384	1.01656	1.0088	1.07237	0.0175622
Clust_5_0_0.14410	13	966.701	5	0.862308	1.76953e-06	78	46	0.99619	1.02392	1.03409	0.917191	1.08613	0.0175764
Clust_3_0_0.47491	8	984.173	3	0.72875	0.000343445	68	45	1.07576	1.06036	1.03407	0.963481	1.11653	0.017602
Clust_3_0_0.18199	12	583.326	3	0.544167	0.00476785	68	44	1.00493	0.998537	0.948878	0.923104	1.08864	0.0176077		P21579
Clust_2_0_0.60994	48	607.35	2	0.651042	0.00329386	120	72	0.895566	0.888184	0.951755	0.984079	0.910056	0.0176201
Clust_4_0_0.18252	46	930.438	4	0.786957	0.00897662	120	72	0.908181	0.984503	1.03573	0.979458	0.927228	0.0176273
Clust_2_0_0.24954	20	473.311	2	0.7275	0.0039128	85	55	1.0493	0.992014	0.973591	0.973288	1.07809	0.0176523
Clust_2_0_0.28373	28	482.78	2	0.518214	0.110196	120	72	0.935764	0.892626	0.975047	0.987174	0.947922	0.0176623		Q9H1J7
Clust_3_0_0.21214	52	626.375	3	0.654615	0.00468164	120	72	1.07642	1.1428	1.03869	1.01985	1.05547	0.01768
Clust_2_0_0.25885	8	475.186	2	0.83375	0.00445657	59	37	0.953166	0.949006	0.99535	0.988527	0.964229	0.0176843
Clust_2_0_0.22948	14	466.76	2	0.759286	0.00859166	120	72	0.983853	1.01953	0.956982	1.01759	0.966847	0.0176863		Q9H9E3	dDIIDL
Clust_2_0_0.84760	22	819.414	2	0.762273	6.77634e-05	102	62	1.02275	1.01144	0.953992	0.948509	1.07827	0.0177007		B9A064
Clust_4_0_0.25270	16	1094.84	4	0.905	7.23833e-06	103	66	0.791853	1.22343	1.0756	1.03049	0.768424	0.0177682
Clust_2_0_0.70233	8	673.952	2	0.58375	0.00571535	59	35	0.985711	0.897634	0.924365	0.90253	1.09216	0.0177765
Clust_2_0_0.29197	71	486.762	2	0.716901	0.00699759	120	72	0.951608	0.902271	0.970859	0.980585	0.97045	0.0177963		P78337
Clust_3_0_0.45012	10	945.107	3	0.735	0.000315469	86	51	0.995047	0.940968	0.869184	0.917593	1.08441	0.0178155
Clust_3_0_0.43340	134	920.723	3	0.710448	0.00576434	120	72	1.00504	0.958501	0.956995	0.956771	1.05045	0.017817
Clust_2_0_0.31756	72	495.294	2	0.695556	0.0908922	120	72	0.892107	0.897018	0.984348	0.95077	0.9383	0.0178331
Clust_2_0_0.4790	10	413.216	2	0.638	0.00163306	78	43	0.863022	1.05543	0.922311	1.21666	0.709339	0.0178505
Clust_2_0_0.82592	53	799.855	2	0.843962	0.00122099	120	72	1.0201	1.04066	0.963674	0.960718	1.06181	0.0178868
Clust_2_0_0.1513	31	406.205	2	0.775484	0.00785928	111	69	0.988032	0.888402	0.970552	1.04358	0.946769	0.0179111	Testican	Q08629
Clust_2_0_0.109338	7	1150.07	2	0.848571	5.9057e-06	60	42	1.14846	1.14941	1.01598	1.01176	1.13511	0.0179256	Integral membrane protein 2A	Q9Y287
Clust_4_0_0.27305	14	1171.81	4	0.667143	0.0038226	87	54	0.903158	1.05657	1.01629	1.01714	0.887935	0.017941
Clust_2_0_0.42968	10	528.327	2	0.73	0.0018642	61	37	0.938992	0.995343	0.751757	1.04888	0.895233	0.0179545
Clust_4_0_0.2142	83	553.784	4	0.604337	0.0044924	120	72	1.15318	1.05254	1.00017	0.988786	1.16626	0.0179767	Integral membrane protein 2A	Q9Y287
Clust_3_0_0.21830	10	636.359	3	0.728	0.00082578	69	42	1.02129	0.972435	0.937772	0.914907	1.11628	0.0179973
Clust_3_0_0.15153	49	554.327	3	0.353265	0.348683	120	72	0.92453	0.94497	1.05804	0.983104	0.94042	0.0180454		P08238
Clust_3_0_0.34396	10	803.409	3	0.682	0.000244177	60	38	0.997858	1.00878	0.95109	0.933242	1.06924	0.0180555	Amyloid-like protein 9	Q06481
Clust_4_0_0.464	23	450.005	4	0.777826	0.00049955	111	69	0.967856	0.932825	1.05107	1.0248	0.944439	0.0180606		P02765	gSPSGEVSHPRkT
Clust_2_0_0.58464	26	594.852	2	0.511538	0.00644439	120	72	0.929789	0.91771	0.965405	1.01162	0.919111	0.0181057
Clust_2_0_0.90970	16	879.872	2	0.895	0.000154629	69	40	0.969014	1.02077	0.960065	0.945718	1.02463	0.0181207
Clust_4_0_0.8172	16	734.897	4	0.765	0.00324853	86	53	1.01275	0.989996	0.958246	0.955073	1.0604	0.0181651
Clust_2_0_0.11091	31	428.834	2	0.74	0.0198235	104	60	1.017	0.990528	0.995081	1.09632	0.92765	0.0182094
Clust_3_0_0.31546	16	764.406	3	0.771875	4.533e-05	78	41	1.03806	0.988861	0.985814	0.978999	1.06033	0.0182249
Clust_3_0_0.27480	50	713.327	3	0.6322	0.00117204	103	61	1.00159	0.998454	0.991832	0.967523	1.03521	0.0182283
Clust_2_0_0.112925	9	1324.61	2	0.838889	5.9424e-07	67	44	0.806696	1.01225	1.13085	0.941024	0.857253	0.0182468			gLQEAAEERESAREEEEAEQE
Clust_2_0_0.10210	22	425.73	2	0.759545	0.0339449	103	60	1.08449	1.01266	1.01256	1.00965	1.07412	0.0182652
Clust_2_0_0.63467	49	620.843	2	0.59449	0.0125191	120	72	1.10382	1.0841	1.0663	1.02718	1.07462	0.0182998
Clust_5_0_0.9840	14	854.247	5	0.637857	0.0180616	85	47	1.17275	1.24269	1.03804	1.06374	1.10249	0.0183065		Q5T848
Clust_2_0_0.23949	56	468.309	2	0.595179	0.00868158	95	53	0.872398	1.01724	1.03954	1.00115	0.871397	0.0183196
Clust_2_0_0.72421	42	689.874	2	0.79	0.000805772	120	72	1.00036	0.990555	0.946426	0.945466	1.05806	0.0183367		P0C0L5	dPDAPLQPVTP
Clust_4_0_0.9442	9	763.368	4	0.745556	0.000183245	69	47	0.995531	1.08636	0.966239	0.930688	1.06967	0.0183775
Clust_5_0_0.5192	57	733.622	5	0.565614	0.00816404	120	72	1.15273	1.12779	1.12508	1.08356	1.06384	0.0184
Clust_2_0_0.26409	33	476.286	2	0.788182	0.00436638	111	65	0.898749	0.877236	0.923605	0.955522	0.940585	0.0184079
Clust_2_0_0.85281	40	824.422	2	0.523	0.00920534	112	65	1.04125	0.952236	1.03766	0.982969	1.05929	0.0184111	Calsyntenin-17	O94985	dLSGHNLANPHPF
Clust_4_0_0.5239	57	660.887	4	0.595965	0.00404315	120	72	1.07282	0.997115	1.03772	1.00416	1.06837	0.0184392	Beta-2-microglobulin	P61769
Clust_4_0_0.23328	10	1035.04	4	0.586	0.00651305	62	35	0.833591	0.943909	0.986987	0.986519	0.844982	0.0184687
Clust_4_0_0.218	18	424.988	4	0.645	0.000954094	76	46	0.910768	0.882773	0.980815	1.00439	0.906788	0.0184793
Clust_2_0_0.87140	14	841.44	2	0.671429	0.000280202	95	57	1.00931	1.00347	0.986495	0.941142	1.07243	0.0184832
Clust_3_0_0.26048	8	694.384	3	0.70125	0.000205551	68	36	0.90039	0.984005	1.02396	0.997093	0.903016	0.0184844	Neurosecretory protein VGF	O15240
Clust_4_0_0.14273	70	860.488	4	0.302143	0.202986	120	72	1.0328	1.00023	0.922644	0.936395	1.10296	0.0185024
Clust_3_0_0.27329	8	711.66	3	0.92	1.47794e-06	62	30	1.02603	0.997023	1.00123	0.956223	1.073	0.0185401
Clust_2_0_0.104121	23	1041.06	2	0.803043	4.37084e-05	120	72	0.926264	0.867236	0.94047	0.973049	0.951919	0.0185518
Clust_2_0_0.26349	128	476.253	2	0.811797	0.0444494	120	72	0.987316	0.94038	0.986902	1.03611	0.952902	0.0185579	Calsyntenin-15	O94985	eTILcS
Clust_4_0_0.9485	40	764.182	4	0.53	0.00852969	120	72	0.970383	1.02882	0.965608	0.907478	1.06932	0.01857
Clust_4_0_0.2697	42	578.792	4	0.658333	0.0144656	120	72	0.949119	0.886673	0.997279	0.980877	0.967622	0.018573		O43612
Clust_2_0_0.23724	17	467.327	2	0.760588	0.00119399	77	49	1.13212	1.01894	0.959817	0.965635	1.17241	0.0185799
Clust_2_0_0.41910	23	525.776	2	0.69913	0.00337394	85	49	0.92189	0.900655	1.04947	1.02488	0.89951	0.0185919	Secretogranin-1	P05060
Clust_2_0_0.66326	46	642.364	2	0.665	0.0117673	120	72	0.957725	0.898096	1.01171	1.01236	0.946034	0.0186357		A8K2U0
Clust_2_0_0.27420	19	479.731	2	0.668947	0.00125888	102	60	0.9126	0.938623	0.944913	0.96168	0.948964	0.0186685		Q12955
Clust_2_0_0.64065	299	626.386	2	0.866421	0.00797025	120	72	1.01821	1.00386	0.98577	0.98196	1.03692	0.0186736		Q86V15
Clust_2_0_0.39162	9	517.753	2	0.656667	0.00210998	59	39	0.885203	0.84121	0.95195	0.956748	0.925221	0.018696		P62328
Clust_4_0_0.1722	20	535.585	4	0.749	0.00590268	86	53	0.897015	0.950969	0.995029	1.07039	0.83803	0.0187095
Clust_5_0_0.173	33	451.435	5	0.743939	0.00702076	120	72	0.9256	0.961529	0.972501	0.970378	0.953855	0.0187471		C9JVW0	sDPDRRPSRQTPRETPE
Clust_5_0_0.8653	10	827.633	5	0.652	0.00165357	61	39	1.02267	1.02403	1.03239	0.971142	1.05306	0.0187529
Clust_2_0_0.84447	34	816.466	2	0.634412	0.0212328	96	55	1.05747	1.05818	1.05406	1.0086	1.04845	0.0187895
Clust_3_0_0.32496	26	777.018	3	0.720385	0.000429462	112	66	1.06344	1.02376	1.02919	0.974644	1.0911	0.0187939	Clusterin	P10909
Clust_3_0_0.35803	9	820.726	3	0.773333	2.08889e-05	60	33	0.893075	0.95524	0.998263	1.03332	0.864278	0.0188193	Neurosecretory protein VGF	O15240
Clust_4_0_0.27204	9	1167.54	4	0.675556	0.000153974	70	41	0.90298	1.11088	0.924979	1.01784	0.887151	0.0188457
Clust_3_0_0.60286	27	1305.04	3	0.851111	0.00142845	102	60	0.925256	1.03902	0.923857	1.02387	0.903683	0.0189028
Clust_3_0_0.18502	30	586.374	3	0.579667	0.00218763	102	63	0.885595	0.806528	0.928776	1.01021	0.876642	0.0189045	Augurin	Q9H1Z8
Clust_3_0_0.23195	37	655.646	3	0.698919	0.0044269	102	61	0.973964	0.989497	0.956718	0.928074	1.04945	0.0189754
Clust_4_0_0.27887	9	1203.06	4	0.744444	0.00149886	60	38	1.14836	1.40311	0.97834	0.981631	1.16985	0.0189925
Clust_3_0_0.1582	7	424.285	3	0.594286	0.0047794	61	35	0.873846	0.765898	0.94677	0.926239	0.943435	0.0190144
Clust_5_0_0.13291	9	935.819	5	0.863333	4.35378e-06	78	47	1.04797	1.09639	0.997619	0.96111	1.09038	0.0190194
Clust_2_0_0.96840	21	943.578	2	0.889048	0.00107339	95	54	0.960874	1.00543	0.95672	0.923601	1.04036	0.0190668		P46939	vPVTRPPVPIPPPPPP
Clust_3_0_0.60574	7	1321.67	3	0.791429	0.000137094	62	38	1.09852	1.21331	1.06997	0.968973	1.1337	0.0190673
Clust_2_0_0.16848	150	448.737	2	0.6848	0.0484113	120	72	0.922247	0.940227	0.969944	0.968694	0.952052	0.0190762
Clust_2_0_0.28466	18	483.271	2	0.812222	0.0037171	76	46	0.96649	0.908028	0.974735	1.01294	0.954145	0.0190811
Clust_3_0_0.44257	19	933.852	3	0.737895	0.0011261	102	60	0.878738	0.942949	0.956598	0.959118	0.916193	0.0191179
Clust_2_0_0.66784	80	646.396	2	0.583	0.0589798	120	72	0.993789	1.01207	0.948449	0.965274	1.02954	0.0191275
Clust_3_0_0.49199	19	1011.4	3	0.890526	9.87381e-06	103	63	0.893509	1.02683	0.947883	1.0155	0.879875	0.0191514
Clust_3_0_0.40993	206	888.394	3	0.727476	0.00552898	120	72	0.994756	0.983439	0.998579	0.98068	1.01435	0.0191571
Clust_5_0_0.497	40	506.064	5	0.69175	0.0382789	120	72	0.88732	0.886655	0.874062	0.934259	0.949758	0.0192074	Amyloid beta A4 protein	P05067	dAEFRHDSGYEVHHQkL
Clust_2_0_0.85389	12	825.468	2	0.774167	0.00017128	85	52	1.00164	0.973445	0.969689	0.912339	1.09789	0.0192074
Clust_3_0_0.39234	15	862.734	3	0.766667	2.37597e-05	85	56	1.05151	1.16277	1.00276	0.936531	1.12277	0.019255	Chromogranin-A	P10645
Clust_2_0_0.21640	45	463.782	2	0.851556	0.0147419	120	72	0.935986	0.920753	0.965345	0.964125	0.970814	0.0192631
Clust_2_0_0.104555	140	1048.01	2	0.698143	0.00793034	120	72	1.15205	1.14372	1.01431	1.03478	1.11333	0.0192804
Clust_3_0_0.28167	11	721.447	3	0.707273	0.000328969	76	48	0.987959	0.954265	1.05096	1.05747	0.934268	0.0192832
Clust_2_0_0.5717	50	415.751	2	0.7954	0.00437832	120	72	1.01496	0.90989	0.945941	1.01967	0.995381	0.0192866		Q9HCM1	gAPPFL
Clust_5_0_0.15230	13	986.086	5	0.685385	0.000337134	86	53	0.897052	1.09936	1.09946	0.956411	0.937936	0.0192873
Clust_3_0_0.44340	16	935.105	3	0.78375	2.29136e-05	93	57	0.879473	0.982109	0.934435	0.962899	0.913359	0.0193026
Clust_2_0_0.60134	37	605.318	2	0.587568	0.0969318	120	72	0.999772	0.993946	0.962924	0.950394	1.05196	0.0193112		O00168	dYQSLQIGG
Clust_5_0_0.12150	18	908.868	5	0.785556	9.59481e-05	77	47	1.10036	1.08694	0.962341	0.988175	1.11353	0.0193158
Clust_2_0_0.14870	21	441.261	2	0.711429	0.0143036	95	56	0.922359	0.89607	0.942934	0.979561	0.941605	0.0193165
Clust_5_0_0.8526	17	825.212	5	0.774706	0.000708124	87	50	1.05467	1.11508	1.07634	0.945793	1.11511	0.0193211
Clust_2_0_0.53070	45	567.813	2	0.668444	0.00279201	120	72	0.987894	0.985372	0.982808	1.02053	0.968022	0.0193263		P13378
Clust_2_0_0.36722	22	509.803	2	0.856364	0.0173878	94	53	0.797581	0.945221	0.909105	0.937145	0.851075	0.0193457
Clust_5_0_0.14673	27	971.516	5	0.633704	0.000676693	103	63	0.970608	1.08493	0.92051	0.892406	1.08763	0.0193459
Clust_2_0_0.65794	26	638.808	2	0.673077	0.00273669	120	72	0.949844	0.954906	0.997423	0.992058	0.957448	0.0193593
Clust_3_0_0.25385	9	684.784	3	0.717778	8.96142e-05	59	39	1.06616	0.926348	0.891351	0.903511	1.18002	0.0193944
Clust_2_0_0.20209	140	457.777	2	0.656929	0.105381	120	72	0.937923	0.8297	0.869762	1.1044	0.849262	0.0194075		Q96JH7
Clust_2_0_0.75610	21	721.96	2	0.748571	0.000101378	112	66	1.04634	1.10177	1.03784	0.914101	1.14467	0.0194135
Clust_2_0_0.94050	25	913.453	2	0.73	0.00086563	95	55	1.01329	0.969063	0.988838	0.96174	1.05361	0.0194367	Prostaglandin-H2 D-isomerase	P41222
Clust_5_0_0.11339	38	889.234	5	0.487105	0.00969327	120	72	0.989687	1.04366	0.996203	0.934866	1.05864	0.0194412
Clust_2_0_0.17540	171	450.272	2	0.55848	0.176188	120	72	0.996795	0.873573	0.910332	1.08834	0.915889	0.0194419		P49750
Clust_2_0_0.32526	8	497.293	2	0.65375	0.0141005	60	36	0.899748	0.845797	0.911789	0.96438	0.93298	0.0195045
Clust_3_0_0.21656	10	633.867	3	0.714	0.000132222	76	49	1.01414	1.18804	1.00424	0.877395	1.15585	0.0195294
Clust_2_0_0.21452	101	461.775	2	0.69099	0.0740147	120	72	0.766665	0.99631	0.951268	0.949579	0.807374	0.01953
Clust_2_0_0.32410	53	496.814	2	0.511887	0.0509796	120	72	0.946123	0.957555	0.992892	0.995947	0.949973	0.019541
Clust_4_0_0.23259	12	1033.62	4	0.745833	0.000195125	69	39	1.28112	1.0964	1.00792	1.0159	1.26108	0.0196269
Clust_3_0_0.29361	27	736.335	3	0.729259	0.000273641	120	72	0.888143	0.942566	0.957828	1.00315	0.885357	0.0196523
Clust_3_0_0.4828	12	457.594	3	0.7775	5.40864e-05	87	50	0.907375	0.925359	0.935399	0.965482	0.939816	0.0196814
Clust_2_0_0.10328	48	426.217	2	0.816042	0.0111495	120	72	1.05246	1.01171	1.04184	1.05629	0.996372	0.0197246		Q9BZC7
Clust_2_0_0.87708	17	847.485	2	0.690588	0.000338143	85	54	1.00597	1.08867	0.938928	0.943565	1.06613	0.0197291
Clust_3_0_0.31013	42	758.001	3	0.839048	4.22632e-05	120	72	1.01848	1.00697	0.959344	0.970941	1.04897	0.0197416
Clust_5_0_0.9596	13	848.634	5	0.723077	0.000176055	85	47	1.03451	0.98274	0.999427	0.961862	1.07553	0.0197421
Clust_2_0_0.48037	22	545.268	2	0.490455	0.00458561	103	61	0.848308	0.910444	0.890172	0.916467	0.925628	0.0197542
Clust_2_0_0.39670	66	519.777	2	0.496818	0.0600183	120	72	0.918788	0.910084	0.977271	0.978427	0.939046	0.0197706		O75122
Clust_2_0_0.63941	28	625.389	2	0.583571	0.0112631	120	72	1.03454	0.949118	1.00077	0.972532	1.06376	0.0197787
Clust_2_0_0.57954	25	591.338	2	0.5864	0.00104301	103	60	0.909589	0.957628	0.935338	0.967043	0.940588	0.0197855
Clust_2_0_0.46672	47	539.819	2	0.302553	0.194585	120	72	0.917946	0.91317	0.971927	1.00642	0.912093	0.0198091
Clust_2_0_0.68111	12	656.354	2	0.743333	0.0010763	94	55	0.979097	1.01238	0.93913	0.948509	1.03225	0.0198297	Major Prion Protein	P04156	hMAGAAAAGAVVG
Clust_3_0_0.29082	33	733.055	3	0.625455	0.00411503	120	72	1.04011	0.985317	0.997759	0.95768	1.08607	0.0198324
Clust_4_0_0.1635	14	530.01	4	0.850714	0.000204797	69	43	1.07894	1.06229	1.08658	1.01431	1.06372	0.0198388
Clust_2_0_0.26107	47	475.754	2	0.646596	0.0582969	120	72	0.949328	0.91135	0.966885	1.00453	0.945049	0.0198531	Synaptotagmin-4	Q9H2B2
Clust_5_0_0.5560	20	744.175	5	0.815	5.14802e-05	104	64	0.975734	1.00213	0.936459	0.905268	1.07784	0.0199443	Calsyntenin-16	O94985
Clust_4_0_0.17046	39	911.726	4	0.609231	0.0223951	111	65	1.13374	1.2108	1.00005	0.998636	1.13529	0.0199745		O15354
Clust_2_0_0.59684	12	601.291	2	0.821667	0.000691489	79	45	0.991481	1.01017	0.938616	0.934577	1.06089	0.0199859
Clust_4_0_0.19682	16	953.255	4	0.71875	0.000142989	77	47	1.04263	0.989477	1.09176	0.917139	1.13683	0.0199924
Clust_3_0_0.21170	23	625.729	3	0.655217	0.0105386	102	62	0.785064	0.914014	0.937344	0.903914	0.868517	0.0200081
Clust_5_0_0.7048	17	785.821	5	0.693529	0.000191952	96	56	0.932337	0.961127	1.03083	1.02439	0.91014	0.020017
Clust_4_0_0.19721	10	953.717	4	0.855	2.48986e-05	60	39	1.18608	1.11613	1.14274	1.00073	1.18522	0.020056	Secretogranin-1	P05060
Clust_2_0_0.56245	69	583.313	2	0.688986	0.0915799	120	72	0.941295	0.948646	0.955339	0.991872	0.949008	0.0200695		Q9Y276
Clust_3_0_0.5440	11	466.921	3	0.710909	0.000242855	67	42	0.966217	0.874257	0.99022	0.968896	0.997235	0.020072	ProSAAS	Q9UHG2
Clust_4_0_0.12609	50	828.424	4	0.3786	0.144177	120	72	1.11812	1.11448	1.03241	1.01198	1.10489	0.020074	Neuron-specific protein family member 5	P42857
Clust_2_0_0.100906	27	993.954	2	0.488148	0.00575744	102	61	0.963454	1.04302	0.979161	0.905901	1.06353	0.0201082
Clust_2_0_0.24456	81	471.207	2	0.693704	0.0204017	120	72	0.919264	1.01819	0.991212	1.00586	0.913904	0.0201235		P19320
Clust_2_0_0.66832	44	646.83	2	0.842955	0.000195522	120	72	0.993659	1.00532	0.960738	0.943802	1.05283	0.0201401		P02768	fHADIcTLS
Clust_2_0_0.46677	10	539.827	2	0.762	0.000130197	68	42	1.1101	0.950522	1.03808	0.963971	1.15159	0.0201448
Clust_3_0_0.59251	9	1256.97	3	0.787778	5.01436e-06	60	37	0.903416	1.04108	0.984573	0.977426	0.924281	0.0201452
Clust_4_0_0.20689	172	973.474	4	0.521337	0.0305862	120	72	0.878749	0.908629	0.998348	0.972306	0.903779	0.0201646
Clust_3_0_0.19170	56	595.618	3	0.621071	0.0115218	120	72	0.977128	0.965311	0.967012	0.947194	1.0316	0.0201657		P02787
Clust_4_0_0.24717	10	1075.31	4	0.686	0.000131815	77	44	0.994663	1.03219	0.942091	0.923833	1.07667	0.0201842
Clust_3_0_0.20159	17	610.056	3	0.707059	0.00148587	85	51	0.951162	0.813606	0.992408	1.10814	0.858344	0.0201962	Augurin	Q9H1Z8
Clust_2_0_0.102322	91	1013.9	2	0.45989	0.237854	120	72	1.07155	1.06719	0.978106	0.955453	1.12151	0.0202082	Testican	Q08629
Clust_2_0_0.83146	37	804.984	2	0.773514	0.000221339	120	72	1.01394	0.982987	1.03308	0.943427	1.07474	0.0202734
Clust_3_0_0.43650	80	924.797	3	0.600625	0.00662082	120	72	1.06975	1.12016	1.02997	1.01998	1.04879	0.0202819	Integral membrane protein 2A	Q9Y287
Clust_5_0_0.5641	10	745.787	5	0.851	7.82485e-05	69	43	1.00487	0.973418	0.903219	0.878098	1.14437	0.0202882
Clust_2_0_0.49977	18	552.795	2	0.608889	0.00141567	102	61	0.930272	0.912129	0.974725	0.986301	0.943192	0.0203075	Neurosecretory protein VGF	O15240	gGSEAGERL
Clust_5_0_0.3296	8	659.38	5	0.63125	0.000503129	61	36	1.04601	1.01712	0.985803	0.961224	1.08821	0.0203269
Clust_4_0_0.14053	12	856.435	4	0.825833	7.87938e-05	76	48	0.922093	0.940327	0.934351	0.892418	1.03325	0.0203332
Clust_2_0_0.54607	30	575.317	2	0.489333	0.0715078	120	72	0.92136	0.934509	0.948655	0.950986	0.968846	0.0203624
Clust_2_0_0.68176	20	656.878	2	0.591	0.00756928	69	37	1.00566	0.939463	1.02283	1.06569	0.94367	0.0203686
Clust_2_0_0.37675	50	511.806	2	0.5574	0.0434751	120	72	1.01401	0.999158	0.96104	0.965496	1.05024	0.0203701
Clust_4_0_0.27799	64	1198.79	4	0.555156	0.0262455	120	72	0.803497	1.07598	1.01565	0.954841	0.841499	0.0204194	Neurosecretory protein VGF	O15240	gGEERVGEEDEEAAEAEAEAEEAERARQNALLFAEEEDGEAGA
Clust_2_0_0.97552	30	951.397	2	0.800333	0.000191774	111	66	0.912259	0.965042	0.961093	0.978742	0.932073	0.0204708
Clust_5_0_0.2624	13	634.555	5	0.596154	0.00235315	84	55	0.986223	0.97266	1.06821	0.870536	1.13289	0.0205152
Clust_3_0_0.36250	10	825.968	3	0.808	8.61179e-05	86	50	1.06968	1.05551	1.03505	0.991098	1.07929	0.0205153
Clust_3_0_0.47972	14	991.813	3	0.646429	0.000197306	95	57	0.984731	1.02048	0.970733	0.924646	1.06498	0.0205238
Clust_2_0_0.19566	62	455.775	2	0.658387	0.112669	120	72	1.2698	1.20796	1.14818	1.04016	1.22078	0.0205438		Q69YN4
Clust_3_0_0.45608	7	954.117	3	0.71	4.40214e-05	60	32	1.67711	1.75906	0.777688	1.13264	1.4807	0.0205571
[truncated: 25,068 more rows]
